# Supplementary material for: Bulk tissue cell type deconvolution with multi-subject single-cell expression reference
Source: Nat Commun. 2019 Jan 22;10:380. doi: 10.1038/s41467-018-08023-x (PMC6342984; doi:10.1038/s41467-018-08023-x)
Supplement: Supplementary file 4 — Source Data [file 41467_2018_8023_MOESM4_ESM.xlsx]

## Sheet: Figure 2a
Segerstolpe et al. constructed and as reference
Real proportions
	alpha	beta	gamma	delta	acinar	ductal
H1	0.451613	0.193548	0.112903	0.112903	0.0645161	0.0645161
H2	0.479508	0.196721	0.0778689	0.0860656	0.0819672	0.0778689
H3	0.491979	0.187166	0.165775	0.0641711	0.0160428	0.0748663
H4	0.117117	0.144144	0.0675676	0.00900901	0.36036	0.301802
H5	0.715789	0.178947	0.0105263	0.0368421	0.0157895	0.0421053
H6	0.488889	0.111111	0.0111111	0.111111	0.0222222	0.255556
D1	0.585062	0.0414938	0.290456	0.0373444	0.033195	0.0124481
D2	0.474104	0.0557769	0.0318725	0.0239044	0.111554	0.302789
D3	0.332061	0.0419847	0.0381679	0.019084	0.0916031	0.477099
D4	0.33218	0.221453	0.117647	0.121107	0.0449827	0.16263
MuSiC estimated proportions
	alpha	beta	gamma	delta	acinar	ductal
H1	0.595661	0.0469402	0.0409755	0.225176	0.088302	0.00294463
H2	0.511936	0.141648	0.0754237	0.0965605	0.0411736	0.133258
H3	0.555271	0.0637109	0.154181	0.104707	0.0090223	0.113108
H4	0.0501716	0.240089	0.0440395	0.011664	0.636186	0.0178498
H5	0.589105	0.221824	0.0115348	0.110591	0.0110097	0.0559354
H6	0.53327	0.147238	0.0612302	0.20145	0.00380877	0.0530025
D1	0.545719	0.0430199	0.272317	0.102666	0.0188278	0.0174501
D2	0.506608	0.0115436	0.0155901	0.0952815	0.139686	0.23129
D3	0.452731	0.00611331	0.0142192	0.0365184	0.0649735	0.425445
D4	0.495583	0.0924794	0.0727443	0.187277	0.0230494	0.128867
NNLS estimated proportions
	alpha	beta	gamma	delta	acinar	ductal
H1	0.290581	0.0728751	0.0458165	0.0899306	0.0944466	0.40635
H2	0.536501	0.198435	0.0646144	0.0787745	0.0457733	0.0759019
H3	0.448608	0.0669908	0.0891101	0.043838	0.0122252	0.339228
H4	0.0982902	0.276805	0.05494	0.00770546	0.562259	0
H5	0.718928	0.229796	0	0.0512759	0	0
H6	0.569831	0.200106	0.0576898	0.134059	0.00101955	0.0372949
D1	0.528939	0.0435346	0.252489	0.05346	0.0132236	0.108353
D2	0.452495	0.0147482	0.0130091	0.0440051	0.0986888	0.377054
D3	0.447238	0	0.00432609	0.0158115	0.0472806	0.485344
D4	0.420061	0.0877656	0.0539018	0.0959027	0.028374	0.313995
BSEQ-sc estimated proportions
	alpha	beta	gamma	delta	acinar	ductal
H1	0.642564	0.0719215	0.148482	0.03271	0	0.104322
H2	0.545237	0.242855	0.064401	0.066849	0.0341838	0.0464744
H3	0.623199	0.103356	0.0741351	0.157014	0.0322165	0.0100804
H4	0.0418423	0.304912	0.00323737	0.0301183	0.0138203	0.60607
H5	0.539877	0.304289	0.0625392	0.00738426	0.0757324	0.0101784
H6	0.48449	0.213678	0.112141	0.0460275	0.140455	0.00320872
D1	0.568635	0.0658888	0.0681121	0.2257	0.0526887	0.0189747
D2	0.53488	0.0145736	0.064033	0.0111821	0.195423	0.179909
D3	0.594647	0.017955	0.0278747	0.018033	0.246604	0.0948859
D4	0.567922	0.168708	0.130552	0.0670936	0.0394154	0.0263097
CIBERSORT estimated proportions
	alpha	beta	gamma	delta	acinar	ductal
H1	0.595661	0.0469402	0.0409755	0.225176	0.088302	0.00294463
H2	0.511936	0.141648	0.0754237	0.0965605	0.0411736	0.133258
H3	0.555271	0.0637109	0.154181	0.104707	0.0090223	0.113108
H4	0.0501716	0.240089	0.0440395	0.011664	0.636186	0.0178498
H5	0.589105	0.221824	0.0115348	0.110591	0.0110097	0.0559354
H6	0.53327	0.147238	0.0612302	0.20145	0.00380877	0.0530025
D1	0.545719	0.0430199	0.272317	0.102666	0.0188278	0.0174501
D2	0.506608	0.0115436	0.0155901	0.0952815	0.139686	0.23129
D3	0.452731	0.00611331	0.0142192	0.0365184	0.0649735	0.425445
D4	0.495583	0.0924794	0.0727443	0.187277	0.0230494	0.128867
P.S. These are subjects * cell types table for real and estimated proportions.

## Sheet: Figure 2b
Xin et al. constructed bulk expression. Segerstolpe et al. as single cell reference
Real proportions
	alpha	beta	delta	gamma
H1	0.716216	0.175676	0.0675676	0.0405405
H2	0.166667	0.541667	0.0833333	0.208333
H3	0.642857	0.238095	0.0714286	0.047619
H4	0.518519	0.37037	0	0.111111
H5	0.442308	0.423077	0.0961538	0.0384615
H6	0.75	0.145833	0.0833333	0.0208333
H7	0.296296	0.555556	0	0.148148
H8	0.333333	0.380952	0.0714286	0.214286
H9	0.702703	0.189189	0.027027	0.0810811
H10	0.418605	0.534884	0.0465116	0
H11	0.79661	0.169492	0.0169492	0.0169492
H12	0.626866	0.358209	0.0149254	0
D1	0.431818	0.136364	0.0340909	0.397727
D2	0.60241	0.216867	0.060241	0.120482
D3	0.483333	0.433333	0.0333333	0.05
D4	0.492857	0.482143	0.0178571	0.00714286
D5	0.921212	0.0666667	0.00606061	0.00606061
D6	0.603865	0.36715	0.0241546	0.00483092
MuSiC estimated proportions
	alpha	beta	delta	gamma
H1	0.421269	0.536488	0.033483	0.00875968
H2	0.0525734	0.893437	0.0172397	0.03675
H3	0.818588	0.109515	0.0493007	0.022596
H4	0.484339	0.415445	0	0.100216
H5	0.377824	0.531229	0.0688555	0.0220913
H6	0.905897	0.0267127	0.0673899	0
H7	0.305537	0.590466	0	0.103998
H8	0.329055	0.510658	0.0920704	0.0682167
H9	0.819863	0.0898309	0.00261106	0.0876951
H10	0.51478	0.44449	0.0407299	0
H11	0.740086	0.242773	0.0105463	0.00659467
H12	0.638644	0.356975	0.0043806	0
D1	0.399832	0.321444	0.016231	0.262493
D2	0.668018	0.2725	0.0328373	0.0266455
D3	0.578239	0.369033	0.0223124	0.0304152
D4	0.514134	0.475385	0.00833375	0.00214755
D5	0.977129	0.0183495	0.00452106	0
D6	0.717172	0.272427	0.00724752	0.00315308
NNLS estimated proportions
	alpha	beta	delta	gamma
H1	0.700424	0.132927	0.0727694	0.0938792
H2	0.433459	0.25818	0.0819925	0.226369
H3	0.830876	0.0594173	0.0548587	0.0548485
H4	0.717464	0.0897588	0.00579188	0.186985
H5	0.741148	0.0727172	0.131058	0.0550762
H6	0.924558	0.0115272	0.0598578	0.00405736
H7	0.641683	0.118377	0.00811057	0.23183
H8	0.534646	0.143227	0.147489	0.174638
H9	0.765355	0.0871203	0.013373	0.134151
H10	0.722049	0.147466	0.0652384	0.0652467
H11	0.74804	0.129629	0.0293433	0.0929877
H12	0.851437	0.102215	0.0132549	0.0330935
D1	0.525052	0.116753	0.0405082	0.317687
D2	0.788958	0.0785029	0.0519996	0.0805395
D3	0.799365	0.0800648	0.0412758	0.0792942
D4	0.835272	0.116848	0.0183825	0.0294973
D5	0.92207	0.0419215	0.00936226	0.0266461
D6	0.858035	0.0826479	0.0165049	0.0428127
BSEQ-sc estimated proportions
	alpha	beta	delta	gamma
H1	0.879356	0.0102285	0.0897719	0.0206441
H2	0.478322	0.118078	0.140501	0.263099
H3	0.886092	0.0276361	0.0570691	0.029203
H4	0.765904	0.0840875	0	0.150009
H5	0.788687	0.0363772	0.139088	0.0358477
H6	0.926503	0.00824211	0.0652546	0
H7	0.802882	0.0735449	0.000968314	0.122605
H8	0.695128	0.0325422	0.170642	0.101688
H9	0.88965	0.0162168	0.00353602	0.0905973
H10	0.84207	0.0847342	0.0731963	0
H11	0.931994	0.0260411	0.0271682	0.0147971
H12	0.92266	0.070623	0.00671657	0
D1	0.574148	0.0107499	0.0309702	0.384132
D2	0.906376	0.0119278	0.0429492	0.0387468
D3	0.913702	0.0159997	0.0359163	0.0343825
D4	0.882809	0.101723	0.0127417	0.00272663
D5	0.992522	2.77963e-05	0.0074507	0
D6	0.949193	0.0360959	0.0106194	0.00409202
CIBERSORT estimated proportions
	alpha	beta	delta	gamma
H1	0.813544	0.00856536	0.151007	0.0268829
H2	0.441063	0.073687	0.206013	0.279237
H3	0.833764	0.0212093	0.105665	0.0393614
H4	0.746475	0.0596255	0.0005	0.193446
H5	0.711403	0.0267884	0.214471	0.0473377
H6	0.865921	0.00639906	0.127127	0.0006
H7	0.7834	0.0477821	0.0002	0.168585
H8	0.599823	0.0216132	0.259879	0.118685
H9	0.852939	0.0126874	0.00773606	0.126638
H10	0.810189	0.0586277	0.131183	0
H11	0.913963	0.0190356	0.0473713	0.0196298
H12	0.92943	0.056082	0.0144882	0
D1	0.531485	0.0103458	0.0525214	0.405648
D2	0.858901	0.00955911	0.0793085	0.0522312
D3	0.881609	0.0118511	0.0608686	0.0456714
D4	0.88738	0.0817535	0.0260612	0.00480525
D5	0.979534	0.00309331	0.0170823	0.0003
D6	0.94413	0.0280039	0.0210639	0.0068025
P.S. These are subjects * cell types table for real and estimated proportions.

## Sheet: Figure 2c&d
Deconvolution of Fadista et al. with Segerstolpe et al. as single cell reference
Fadista et al. Covariates						MuSiC estimated proportions							NNLS estimated proportions							BSEQ-sc estimated proportions							CIBERSORT estimated proportions
Subject	Age	BMI	HbA1c	Gender		alpha	beta	gamma	delta	acinar	ductal		alpha	beta	gamma	delta	acinar	ductal		alpha	beta	gamma	delta	acinar	ductal		alpha	beta	gamma	delta	acinar	ductal
Sub1	69	24.7	5.8	Male		0.207917	0.174603	0.0015887	0.00220305	0.0959769	0.517712		0.388922	0	0	0.00183205	0.15385	0.455397		0.732881	0.0171279	0.000310332	0	0.0660647	0.183617		0.425886	0.0032156	0.00134219	0.00418786	0.111875	0.453494
Sub3	46	23.9	5.4	Female		0.191349	0.352112	0.000311754	0.0320378	0.191437	0.232753		0.516554	0.0615775	0	0.0628669	0.359001	0		0.619431	0.0578147	0.0455551	0	0.0305937	0.246605		0.529628	0.0360729	0	0.081161	0.219448	0.13369
Sub6	68	28.4	5.5	Male		0.202667	0.634554	0.000594182	0.0035974	0.00665088	0.151936		0.600431	0.0472043	0	0.0133269	0.0119324	0.327106		0.820932	0.0748175	0.0232666	0.0033667	0.0619229	0.0156946		0.82161	0.0519698	0.00441444	0.0409648	0.032123	0.0489179
Sub8	52	27	4.3	Male		0.140231	0.642635	0.00473834	0.0186466	0.0878102	0.105939		0.373691	0.235212	0.000691894	0.0535567	0.214936	0.121912		0.6924	0.130783	0.0285197	0.00566474	0.00428708	0.138345		0.628646	0.0980647	0.00857101	0.0531007	0.134363	0.0772546
Sub11	45	29.4	6.9	Female		0.0451778	0.127481	1.10076e-06	0.00270627	0.438442	0.386192		0.106642	0.00977571	0	0.00577208	0.87781	0		0.0725849	0.0128079	0.00402466	0	0.0370023	0.87358		0.0918418	0.0108545	0	0.00861142	0.822256	0.066436
Sub13	74	26.2	5.4	Male		0.114229	0.490542	0.0109115	0.0171011	0.0694255	0.29779		0.363875	0.0683472	0.0127971	0.0456253	0.166051	0.343304		0.692564	0.0532448	0.0304785	0.0130387	0.0756898	0.134985		0.651585	0.0354208	0.022299	0.0610158	0.139178	0.0905017
Sub14	55	28.4	5.8	Male		0.103971	0.00158691	0.00213958	0.0016364	0.383824	0.506843		0.120826	0	0	0	0.550977	0.328197		0.206256	0.00426442	0.0039178	0.00369813	0.112874	0.66899		0.0968868	0.00167285	0.00108213	0.00358418	0.462623	0.434151
Sub15	32	26	5.5	Male		0.676409	0.0546355	0	0.0203101	0.0633751	0.18527		0.947045	0	0	0.0118661	0.0410888	0		0.852904	0.00470714	0.0329763	0	0.00906887	0.100344		0.623943	0.00329334	0	0.045686	0.0774782	0.249599
Sub16	62	24.7	4.6	Male		0.146364	0.494221	0.00299517	0.0166017	0.0840123	0.255805		0.350234	0.0986726	0	0.0390983	0.181015	0.33098		0.604366	0.10195	0.0267005	0.000478953	0.0849311	0.181573		0.504325	0.062434	0.0051369	0.0486365	0.159243	0.220225
Sub17	58	23.9	6.1	Male		0.193535	0.546987	0.00242617	0.0360779	0.0196881	0.201287		0.505237	0.113662	0	0.0949987	0.0423516	0.243751		0.748484	0.0801875	0.0727616	0.00257697	0.0629758	0.0330137		0.728987	0.0636254	0.00427115	0.137464	0.0359706	0.0296817
Sub18	56	22.5	5.3	Female		0.131939	0.538094	0.00258575	0.0178128	0.0685527	0.241016		0.468692	0.119502	0	0.0443742	0.142671	0.22476		0.753041	0.0895064	0.0270796	0	0	0.130373		0.675815	0.0715513	0.00351064	0.0543414	0.129581	0.0652005
Sub19	64	26.2	4.5	Male		0.183951	0.405272	0.0051576	0.0152173	0.153344	0.237058		0.607097	0.0297034	0	0.0328985	0.330301	0		0.732194	0.0370184	0.0155195	0	0.00441596	0.210853		0.627436	0.0193791	0.00792298	0.0408248	0.199764	0.104673
Sub21	27	21.1	4.3	Female		0.183932	0.674927	0	0.0366303	0.0159613	0.08855		0.874447	0.0475169	0	0.0677537	0.0102826	0		0.844183	0.0280304	0.0802024	0	0.0116655	0.0359187		0.728918	0.0185075	0	0.136738	0.0346289	0.0812071
Sub23	44	27.5	5.4	Female		0.438809	0.129388	0.00636075	0.0266041	0.194362	0.204477		0.736862	0	0	0.0293558	0.233782	0		0.641627	0.0561639	0.0359009	0.00207788	0.0102241	0.254006		0.546258	0.0319175	0.0096571	0.0661413	0.226533	0.119493
Sub24	59	26.2	5.5	Male		0.102959	0.419556	0.00297202	0.0310865	0.0956552	0.347771		0.316297	0.0475349	0	0.0689647	0.19367	0.373534		0.647396	0.0469343	0.0533522	0	0.0597181	0.192599		0.465738	0.0215955	0.00324272	0.0788869	0.147463	0.283074
Sub25	61	26.3	6.2	Male		0.135085	0.125099	0.00285177	0.0106784	0.255696	0.47059		0.244118	0.00592179	0	0.0154779	0.423762	0.31072		0.186264	0.0520338	0.0121114	0.00172425	0.153423	0.594443		0.187615	0.0145695	0.00266947	0.0216149	0.456475	0.317057
Sub26	62	29.4	5.8	Female		0.284054	0.010279	0.000183659	0.00379784	0.368002	0.333684		0.399173	0	0	0.00183192	0.598995	0		0.240626	0.00403353	0.00444037	0	0	0.7509		0.207887	0.00295102	0	0.00777629	0.505897	0.275489
Sub27	50	24.5	6	Male		0.216244	0.359425	8.54141e-05	0.0129612	0.150979	0.260305		0.546744	0.0587959	0	0.0328891	0.350426	0.0111455		0.634557	0.0476261	0.00972125	0	0.0604842	0.247612		0.613398	0.0321101	0	0.0373158	0.254667	0.0625094
Sub28	55	27.8	5.9	Male		0.600779	0.0138373	0	0.00435425	0.14054	0.24049		0.86327	0	0	0	0.13673	0		0.806804	0.00125465	0.00661029	0	0	0.185331		0.580093	0.00127876	0	0.00883974	0.139481	0.270307
Sub29	65	28.4	7	Female		0.384383	0.374596	0.00223301	0.0191312	0.0424067	0.17725		0.94228	0	0	0.0232271	0.0344933	0		0.798539	0.0262462	0.0458694	0	0.0372821	0.0920635		0.691089	0.0169035	0.00378822	0.0841102	0.0924806	0.111628
Sub30	70	26.1	5.6	Male		0.591235	0.230595	0.000629379	0.0101438	0.0599782	0.107418		0.930663	0	0	0.00806302	0.0612735	0		0.798749	0.0130414	0.021316	7.85723e-05	0.0369828	0.129832		0.654831	0.00874118	0.00222709	0.0351581	0.111989	0.187054
Sub31	53	26.2	5.6	Male		0.247218	0.309846	0.000328875	0.00443966	0.132239	0.305928		0.548813	0	0	0.00757718	0.407319	0.0362913		0.665367	0.00324895	0.0066627	0	0.055552	0.269169		0.549145	0.00250152	0	0.0107525	0.225201	0.2124
Sub32	55	27	8.6	Female		0.269029	0.163178	0.00196443	0.00944582	0.212375	0.344008		0.579585	0	0	0.0171675	0.403247	0		0.652215	0.00150192	0.00820417	0	0.0640333	0.274046		0.60772	0.0107938	0.00154773	0.0251094	0.25196	0.102869
Sub33	52	24.8	5.4	Male		0.294756	0.472366	0.00201869	0.0153151	0.0561926	0.159352		0.723523	0.128038	0	0.0352163	0.113223	0		0.744998	0.110784	0.0218549	0	0.0422053	0.0801575		0.727952	0.0859163	0.00513545	0.0465469	0.0820434	0.0524063
Sub34	33	24.5	5.3	Male		0.475798	0.272624	0.000890996	0.0245729	0.164965	0.0611491		0.793793	0	0	0.0257782	0.180429	0		0.665598	0.0276799	0.0369059	0	0	0.269816		0.61263	0.0230484	0.0004	0.066813	0.2544	0.0426929
Sub35	75	23.1	6.2	Male		0.0998861	0.334041	0.00559222	0.00434514	0.254191	0.301944		0.245488	0.0388119	0	0.0111635	0.570588	0.133949		0.155371	0.0283381	0.00540322	0.0057335	0.0202171	0.784937		0.163016	0.0202996	0.0112043	0.0138045	0.615267	0.176408
Sub36	47	22.9	5	Female		0.263674	0.0262067	0.00199526	0.0177635	0.385395	0.304965		0.424326	0	0	0.0185582	0.557115	0		0.678058	0.0181239	0.0140825	0	0	0.289736		0.426079	0.00440858	0.00145398	0.0341304	0.17561	0.358318
Sub37	69	21.5	5.2	Female		0.613059	0.147022	0.000505352	0.0243511	0.0725247	0.142538		0.963553	0	0	0.011255	0.0251917	0		0.718561	0.0243073	0.043412	0	0.0301711	0.183548		0.521212	0.014783	0	0.0600458	0.137308	0.266651
Sub38	70	20.1	6	Female		0.302523	0.582658	0.0106327	0.0286956	0.026342	0.0491489		0.752439	0.129962	0.00128985	0.0713671	0.0449417	0		0.738997	0.108146	0.070934	0.0204215	0.0136586	0.0478424		0.672896	0.0791565	0.0293339	0.128584	0.0478317	0.0421981
Sub39	55	23.4	5.3	Male		0.095547	0.540058	0.0248074	0.019186	0.149736	0.170665		0.29406	0.0816031	0.0552239	0.0558769	0.394968	0.118268		0.69119	0.0384271	0.0277738	0.0291085	0	0.213501		0.64711	0.0299332	0.0450969	0.0577689	0.206481	0.0136098
Sub40	57	27.5	5.6	Female		0.0885775	0.08173	0.00333077	0.00124024	0.575457	0.249665		0.143044	0	0	0	0.856956	0		0.108545	0.010625	0.00258002	0.00554485	0.0293572	0.843348		0.122656	0.00806737	0.00747404	0.00300995	0.715383	0.14341
Sub42	76	33.1	6.8	Female		0.354179	0.10598	0.00270326	0.0166997	0.181348	0.33909		0.649147	0	0	0.0256667	0.32309	0.002096		0.607098	0.00564688	0.0252353	0.001982	0.11435	0.245688		0.569888	0.00361798	0.00261406	0.0460645	0.236089	0.141727
Sub43	58	34.6	6.8	Female		0.714095	0.00277859	0.000760707	0.0153131	0.0984673	0.168586		0.917705	0	0	0.00409766	0.0781977	0		0.739197	0.00281695	0.0322756	0.000159197	0	0.225551		0.559101	0.00218331	0	0.047152	0.177587	0.213977
Sub44	54	25.7	5.5	Female		0.180292	0.327071	0.000631251	0.0200076	0.157825	0.314173		0.7269	0	0	0.0296003	0.2435	0		0.707359	0.0307619	0.0276556	0	0.0582072	0.176016		0.583484	0.012916	0	0.0495005	0.156688	0.197411
Sub45	58	23.7	5.3	Male		0.52839	0.30932	0.0065601	0.0224979	0.0288762	0.104355		0.975966	0	0	0.0212657	0.00276863	0		0.870582	0.0245889	0.0353539	0.00491092	0	0.0645646		0.803149	0.0156315	0.019332	0.0758197	0.0595466	0.0265207
Sub46	62	24.7	8	Male		0.364738	0.130602	0.00266267	0.00694778	0.355558	0.13949		0.549878	0	0	0.00150224	0.448619	0		0.699035	0	0	0	0	0.300965		0.616036	0.0120193	0.00375586	0.0171025	0.2554	0.0956861
Sub47	61	24.6	4.6	Male		0.158964	0.397349	0.00548734	0.0163888	0.213907	0.207905		0.448952	0.0434748	0	0.0418682	0.465705	0		0.660242	0.0374729	0.0172623	0	0	0.285022		0.629243	0.0217954	0.00911503	0.0591573	0.261367	0.0193217
Sub48	65	27	6.2	Female		0.258734	0.480493	0.0258548	0.0168935	0.0487719	0.169254		0.66605	0.187915	0.0297153	0.0343549	0.0819643	0		0.589019	0.191332	0.0328231	0.0444549	0.0603573	0.0820142		0.557748	0.149241	0.0660976	0.0677615	0.0793244	0.0798282
Sub50	65	26	5.6	Female		0.382118	0.310121	0.000421963	0.00654179	0.0876859	0.213112		0.900133	0	0	0.00131288	0.0985539	0		0.75164	0.00565191	0.0130269	0	0	0.229682		0.589578	0.00438817	0	0.0199301	0.18511	0.200994
Sub51	57	33.6	6	Female		0.224544	0.345091	0.00137164	0.010194	0.0832728	0.335526		0.58088	0.0754653	0	0.0240758	0.183024	0.136556		0.677204	0.079472	0.0180506	0	0.0214766	0.203797		0.616835	0.0620721	0.0008	0.0365881	0.196382	0.0873095
Sub52	41	24.7	5.5	Male		0.251987	0.294278	0.00194537	0.0529123	0.125433	0.273444		0.644667	0.0103799	0	0.116159	0.228795	0		0.708828	0.0261788	0.106955	0	0.021107	0.136931		0.631057	0.0129351	0.0027702	0.198596	0.121199	0.033442
Sub53	58	32.5	6.2	Female		0.138486	0.115957	0.00446003	0.00563242	0.357782	0.377682		0.289644	0.00993824	0	0.00926487	0.691153	0		0.20998	0.0107624	0.00384843	0.000930927	0.101641	0.672837		0.231409	0.0140344	0.00540188	0.0114831	0.565189	0.172482
Sub54	63	25.3	6.4	Male		0.228262	0.381569	0.00203767	0.0102924	0.181848	0.195991		0.568636	0.0553934	0	0.0204971	0.355474	0		0.609344	0.0639679	0.0120847	0	0.0595216	0.255081		0.579458	0.044285	0.00257671	0.0323079	0.240297	0.101076
Sub55	44	28.7	7	Female		0.0934374	0.231724	0.0132774	0.0115622	0.277737	0.372262		0.241826	0.060542	0.0100844	0.0225178	0.521523	0.143507		0.162936	0.0513367	0.0145055	0.0171422	0.076588	0.677492		0.156357	0.0339104	0.0202126	0.0278884	0.493715	0.267917
Sub56	67	34.2	10	Male		0.10657	0.00125519	0.00194541	0.00103253	0.345036	0.544161		0.143503	0	0	0	0.506424	0.350072		0.11803	0.0326663	0	0.000697294	0.176753	0.671853		0.119062	0.0004	0.00212581	0.00174194	0.497002	0.379697
Sub57	59	25.7	5.1	Female		0.223	0.38626	0.000481104	0.00567479	0.0913826	0.293201		0.67517	0	0	0.00606759	0.130877	0.187886		0.801067	0.0269371	0.00611456	0	0.0106858	0.155195		0.546058	0.0108158	0	0.0136169	0.115641	0.313868
Sub58	68	23.9	5.3	Female		0.110166	0.549552	0.00297523	0.0178402	0.0385427	0.280924		0.42358	0.0869254	0	0.046326	0.0921774	0.350991		0.759432	0.0676681	0.0338317	0	0.0714575	0.0676111		0.729483	0.0513702	0.00477689	0.0711982	0.0710807	0.0720906
Sub59	52	24.9	5.4	Male		0.115103	0.308928	0.00619663	0.0130077	0.217293	0.339471		0.426742	0.0433903	0	0.0231151	0.381613	0.12514		0.656182	0.0529181	0.0124203	0	0	0.27848		0.454931	0.0249026	0.0076693	0.0287274	0.187827	0.295943
Sub60	35	26.3	5.3	Male		0.147932	0.0476262	0.000589182	0.014555	0.288738	0.50056		0.290436	0.000636878	0	0.0216892	0.485356	0.201882		0.194875	0.0358765	0.0132506	0	0.131396	0.624601		0.188477	0.0102751	0	0.0242606	0.458585	0.318402
Sub61	54	23.2	6	Female		0.16752	0.187966	0.00462256	0.0114161	0.47318	0.155296		0.357783	0	0	0.0114127	0.630804	0		0.222686	0.0324793	0.000725974	0	0	0.744109		0.249195	0.0209898	0.00678448	0.0254915	0.609278	0.0882618
Sub62	70	22.5	5.8	Female		0.708982	0.133298	0.00268306	0.0110961	0.021874	0.122067		0.998466	0	0	0.00153375	0	0		0.917742	0.0131928	0.0232837	0	0.00627442	0.0395066		0.710344	0.00701975	0.00840724	0.0459276	0.0380958	0.190206
Sub63	41	24.2	5.4	Male		0.70084	0.115295	0	0.0118307	0.0737407	0.0982937		0.945509	0	0	0.00526491	0.0492265	0		0.866808	0.00232781	0.0209997	0	0	0.109864		0.769183	0.00243378	0	0.0364914	0.103093	0.0887996
Sub64	64	30.5	5.7	Male		0.324236	0.316835	0.00147929	0.00360029	0.140397	0.213452		0.688286	0	0	0.00475271	0.306961	0		0.706934	0.00406142	0.00164666	0	0.0057314	0.281626		0.634374	0.00425864	0.00276408	0.011042	0.261814	0.0857468
Sub65	68	24.5	6.2	Male		0.174851	0.23865	0.0722141	0.0070406	0.0724523	0.434792		0.42478	0.0218319	0.141002	0.0166223	0.160958	0.234805		0.593796	0.0271772	0.00323789	0.127553	0.121314	0.126923		0.58139	0.0151881	0.182858	0.0216521	0.124298	0.0746134
Sub66	61	24.2	5.2	Male		0.0520566	0.510606	0.0101362	0.0144353	0.052506	0.36026		0.185159	0.0788677	0.0211583	0.0439546	0.129078	0.541782		0.447674	0.143981	0.0630916	0.0147985	0.114787	0.215667		0.44713	0.0954576	0.0644181	0.143074	0.180759	0.0691616
Sub67	40	31.1	5.7	Male		0.116838	0.372296	0.00183235	0.0034505	0.257147	0.248436		0.35897	0.00861106	0	0.00814196	0.615924	0.00835266		0.2829	0.0070802	0.00498547	0.00071527	0	0.704319		0.253442	0.00212066	0.0011797	0.00976466	0.617428	0.116065
Sub68	65	26	5.2	Male		0.251263	0.473769	0.00474942	0.0225241	0.0853762	0.162318		0.679331	0.0598066	0	0.0518153	0.177454	0.0315931		0.72369	0.0562827	0.0479829	0.00623479	0	0.16581		0.607247	0.0400415	0.00785499	0.079188	0.146658	0.11901
Sub69	69	24.5	5.4	Male		0.317656	0.450579	0.000782118	0.0316121	0.0515828	0.147787		0.832398	0.00551452	0	0.0684507	0.0936373	0		0.796924	0.0325162	0.0715703	0	0	0.0989895		0.703545	0.0209426	0	0.132138	0.088309	0.0550661
Sub70	53	25.4	5.6	Female		0.383241	0.107331	0.0018716	0.00591084	0.188231	0.313416		0.595783	0	0	0.00686569	0.274579	0.122772		0.772371	0.00253745	0.00936057	0.0016064	0	0.214125		0.554811	0.00163685	0.0008	0.0118457	0.227432	0.203445
Sub71	61	28.7	5.6	Female		0.514482	0.00403872	0.000165315	0.010142	0.142217	0.328955		0.770348	0	0	0.00867343	0.205966	0.0150123		0.781499	0.00114685	0.0186234	0	0.0313355	0.167395		0.527215	0.0008	0	0.0227189	0.164455	0.284814
Sub72	70	26.3	5.8	Male		0.154625	0.701038	0.00259153	0.00700897	0.0173111	0.117425		0.803486	0.0114768	0	0.0168542	0.0383602	0.129823		0.903082	0.0188168	0.017938	0.0026262	0.00850164	0.049035		0.78421	0.0086039	0.00444248	0.0320505	0.0450931	0.1256
Sub73	68	29.4	5.7	Female		0.653779	0.0202775	0.00199236	0.00785714	0.0835735	0.232521		0.921664	0	0	0.00147594	0.0768599	0		0.747242	0.00339507	0.0162413	0.00112048	0.0620413	0.16996		0.633571	0.00251663	0.00506864	0.0292662	0.149286	0.180291
Sub74	63	28	5.6	Female		0.207665	0.000899819	0.00212386	0.00257652	0.299278	0.487457		0.329491	0	0	4.35617e-05	0.461409	0.209057		0.630421	0.00145511	0.00327524	0.00210114	0.107401	0.255347		0.441088	0	0.00140164	0.00400216	0.181708	0.3718
Sub75	64	25.1	5.7	Male		0.139448	0.298644	0.00276614	0.00479944	0.0323654	0.521977		0.312245	0.000671845	0	0.00970767	0.053812	0.623563		0.781774	0.0124612	0.008161	0.00153705	0.120635	0.0754317		0.49092	0.00132873	0.00352651	0.0124311	0.0496814	0.442112
Sub76	68	24.6	6.1	Male		0.420816	0.388222	0.00356089	0.0370818	0.0514149	0.0989048		0.844975	0.0237055	0	0.0621695	0.0691499	0		0.71568	0.0699615	0.0881033	0.00530216	0.0315193	0.0894338		0.630267	0.0499916	0.00954997	0.151857	0.0841432	0.0741918
Sub77	56	24.2	6.1	Female		0.243003	0.220231	0.00130457	0.00671303	0.0947801	0.433968		0.578961	0.0055904	0	0.0130407	0.197475	0.204933		0.739516	0.0311425	0.00756556	0	0.0487946	0.172981		0.646435	0.0129545	0.0004	0.0209471	0.155845	0.163403
Sub78	77	29.4	7.3	Male		0.482873	0.319178	0.0019122	0.0168159	0.016717	0.162504		0.977672	0	0	0.0223278	0	0		0.809954	0.0468356	0.0382574	0.00148422	0.0690887	0.0343801		0.742018	0.0347459	0.00577989	0.0723607	0.0334739	0.111622
Sub80	60	25	5.7	Female		0.278987	0.00118777	4.07132e-05	0.00416702	0.296871	0.418746		0.343433	0	0	0.0024878	0.41254	0.241539		0.71582	0.00166924	0.00420735	0	0.0221497	0.256154		0.54843	0	0	0.00577264	0.224814	0.220984
Sub81	63	21.3	5.5	Male		0.434979	0.296427	0.000732871	0.0117651	0.0534448	0.202651		0.898926	0	0	0.0170246	0.0840489	0		0.869696	0.00532383	0.0251653	0.000322109	0.0122223	0.0872707		0.631552	0.0031755	0.0008	0.0363858	0.0661728	0.261913
Sub82	66	27.8	7.2	Male		0.0593904	0.173937	0.00949648	0.0152321	0.22948	0.512464		0.109673	0.142609	0.00586537	0.0285863	0.333321	0.379945		0.199805	0.185823	0.0180267	0.00200529	0.205958	0.388382		0.255573	0.162568	0.0145511	0.0502641	0.401057	0.115987
Sub83	63	26.1	6.4	Male		0.145492	0.155069	0	0.0018666	0.256829	0.440743		0.265595	0	0	0.00110211	0.459734	0.273569		0.214337	0.0336921	0.00129201	0	0.149763	0.600916		0.222864	0.00208199	0	0.00288401	0.542046	0.230125
Sub84	58	30.9	6.7	Male		0.138019	0.372659	0.00138841	0.00420838	0.0879535	0.395772		0.324547	0.0144844	0	0.00903079	0.149843	0.502095		0.594859	0.0212836	0.0118203	3.99837e-05	0.103834	0.268163		0.390385	0.00947432	0.00426927	0.0137974	0.15883	0.423244
Sub85	53	27.5	5.9	Male		0.441381	0.145968	0.00166998	0.00784668	0.0754817	0.327653		0.73883	0	0	0.00954703	0.123195	0.128428		0.748341	0.00286748	0.013096	0.00148048	0.0832109	0.151004		0.569252	0.00190383	0.0008	0.0179067	0.118284	0.29182
Sub86	54	26.1	5.6	Male		0.433116	0.220554	8.03244e-05	0.00789412	0.115099	0.223257		0.824536	0	0	0.00824844	0.167216	0		0.781795	0.00262983	0.0153197	0	0	0.200255		0.632068	0.00197987	0	0.0227482	0.167351	0.175853
Sub87	68	24.7	6	Male		0.194479	0.248503	0.00968052	0.00793874	0.044496	0.494903		0.42618	0.018276	0.00517652	0.0171521	0.0878974	0.445317		0.683484	0.0145188	0.0118101	0.01387	0.192972	0.0833443		0.697596	0.00968434	0.0213033	0.0252696	0.0931654	0.152982
Sub88	30	22.8	5.6	Male		0.574283	0.333517	0.0166677	0.0183926	0.0119969	0.0451424		0.979274	0	0	0.020726	0	0		0.865762	0.00777798	0.0406961	0.0398959	0.0133053	0.0325625		0.803465	0.00607588	0.0549577	0.0745737	0.0309038	0.0300241
Sub89	37	24.8	5.3	Male		0.367896	0.499556	0.0040966	0.0148654	0.0101006	0.103485		0.935873	0.0204501	0	0.0360178	0.00765863	0		0.822204	0.0387162	0.0386483	0.00689053	0.0724107	0.0211299		0.841836	0.0320804	0.0143428	0.0755775	0.0268297	0.00933341

## Sheet: Figure 3b
Mouse kidney APOL1/control. Bulk expression from Beckerman et al. and single cell reference from Park et al. (selected cell types)
MuSiC estimated proportions
Subject	Fib	B lymph	T lymph	Macro	DCT	PT
control.NA.27	0.00154143	0.000380261	0.00294741	0.000705711	0.13448	0.607217
control.NA.30	0.00140106	0.000348132	0.00267007	0.000639485	0.115699	0.638086
control.NA.39	0.00210244	0.000517044	0.00401337	0.000961543	0.145047	0.650234
control.NAP.3	0.000742288	0.00018554	0.0014169	0.000338855	0.0925461	0.64709
control.G1NF28	0.00067971	0.000168794	0.00129833	0.000309688	0.0952316	0.691493
control.GNA1.18	0.000415079	0.000103336	0.000793272	0.000189566	0.0644108	0.720013
APOL1.G1NF42	0.0235067	0.00590149	0.0453745	0.0110356	0.148807	0.558465
APOL1.GINF_44	0.0328123	0.00824417	0.0628226	0.0152276	0.150578	0.533448
APOL1.GNA73	0.0156586	0.00388929	0.030047	0.00742167	0.177075	0.547107
APOL1.GNA78M	0.0131189	0.0033075	0.0252036	0.0060727	0.176865	0.529509
NNLS estimated proportions
Subject	Fib	B lymph	T lymph	Macro	DCT	PT
control.NA.27	0	0	0	0	0	1
control.NA.30	0	0	0	0	0	1
control.NA.39	0	0	0	0	0	1
control.NAP.3	0	0	0	0	0	1
control.G1NF28	0	0	0	0	0	1
control.GNA1.18	0	0	0	0	0	1
APOL1.G1NF42	0	0	0	0.107946	0	0.892054
APOL1.GINF_44	0.00812741	0	0	0.127695	0	0.783804
APOL1.GNA73	0	0	0	0	0	1
APOL1.GNA78M	0	0	0	0	0	1
BSEQ-sc estimated proportions
Subject	Fib	B lymph	T lymph	Macro	DCT	PT
control.NA.27	0	0	0	0.0084248	0	0.727897
control.NA.30	0	0	0	0.00700134	0	0.732792
control.NA.39	0	0.0010158	0	0.042815	0	0.743178
control.NAP.3	0	0	0	0.00441387	0	0.714598
control.G1NF28	0	0	0	0.0037714	0	0.822247
control.GNA1.18	0	0	0	0.00390916	0	0.822274
APOL1.G1NF42	0.0145544	0	0	0.0526559	0	0.55661
APOL1.GINF_44	0.0290254	0.00239646	0	0.0670893	0	0.393797
APOL1.GNA73	0.0135194	0.000739052	0	0.0664535	0	0.690978
APOL1.GNA78M	0.00521269	6.95374e-05	0	0.0341045	0	0.602155
CIBERSORT estimated proportions
Subject	Fib	B lymph	T lymph	Macro	DCT	PT
control.NA.27	0.00494734	0	0	0.0090096	0.0170564	0.815333
control.NA.30	0.0088535	0	0	0.00839223	0	0.865801
control.NA.39	0.00127613	0	0	0.0280712	0.00494082	0.832605
control.NAP.3	0.00506836	0	0	0.00668174	0	0.863033
control.G1NF28	0.0008	0	0	0.00440343	0	0.895729
control.GNA1.18	0.0006	0	0	0.00367016	0	0.896716
APOL1.G1NF42	0.0166417	0	0	0.0773115	0	0.576362
APOL1.GINF_44	0.0371521	0	0	0.0643924	0	0.49015
APOL1.GNA73	0.0181282	0	0	0.0550532	0	0.763748
APOL1.GNA78M	0.0140736	0	0	0.024646	0	0.721725

## Sheet: Figure 3c
Mouse kidney FA induced. Bulk expression from Craciun et al. and single cell reference from Park et al. (Selected cell types)
MuSiC estimated proportions
	Fib	B lymph	T lymph	Macro	DCT	PT
Normalrep1	0	0	0	0	0.0649435	0.799345
Normalrep2	0.00109994	0.000243175	0.00221717	0.000527317	0.095923	0.696947
Normalrep3	0.0012501	0.000274855	0.00250726	0.000594759	0.0861419	0.705684
FA1dayrep1	0.013295	0.00324822	0.0264149	0.0062587	0.131808	0.693328
FA1dayrep2	0.00988785	0.00239087	0.0195312	0.00462706	0.105243	0.730139
FA1dayrep3	0.00807252	0.00177433	0.0161773	0.00382745	0.0911827	0.750489
FA2dayrep1	0.00579855	0.00140134	0.0115259	0.00274042	0.100283	0.74755
FA2dayrep2	0	0	0	0	0.000479523	0.00157369
FA2dayrep3	0.0134998	0.00325695	0.0269084	0.00641136	0.131036	0.663084
FA3dayrep1	0.0103841	0.00248742	0.0207066	0.00493193	0.12157	0.668566
FA3dayrep2	0.0179717	0.00431067	0.0354389	0.00845491	0.132802	0.626698
FA3dayrep3	0.00721768	0.00161829	0.0144781	0.00343745	0.108126	0.701131
FA7dayrep1	0.0171541	0.00410397	0.0337333	0.00819126	0.158498	0.572927
FA7dayrep2	0.015659	0.00377067	0.03106	0.00748039	0.145497	0.586351
FA7dayrep3	0.0112556	0.00250119	0.0227222	0.005496	0.147182	0.603683
FA14dayrep1	0.00760272	0.00182814	0.0151378	0.00362805	0.137495	0.61341
FA14dayrep2	0.00872371	0.00208148	0.0171836	0.00413259	0.139582	0.621789
FA14dayrep3	0.0144106	0.00317088	0.0292529	0.00700043	0.165711	0.555078
NNLS estimated proportions
	Fib	B lymph	T lymph	Macro	DCT	PT
Normalrep1	0	0	0	0	0.263601	0
Normalrep2	0	0	0	0	0.38108	0
Normalrep3	0	0	0	0	0.0583712	0
FA1dayrep1	0	0	0	0	0	0
FA1dayrep2	0	0	0	0	0	0
FA1dayrep3	0	0	0	0	0	0
FA2dayrep1	0	0	0	0	0	0
FA2dayrep2	0	0	0	0	0	0
FA2dayrep3	0	0	0	0	0	0
FA3dayrep1	0	0	0	0	0	0
FA3dayrep2	0	0	0	0	0	0
FA3dayrep3	0	0	0	0	0	0
FA7dayrep1	0	0	0	0	0	0
FA7dayrep2	0	0	0	0.00445159	0	0
FA7dayrep3	0	0	0	0	0	0
FA14dayrep1	0	0	0	0	0	0
FA14dayrep2	0	0	0	0	0	0
FA14dayrep3	0	0	0	0	0	0
BSEQ-sc estimated proportions
	Fib	B lymph	T lymph	Macro	DCT	PT
Normalrep1	0	2.12426e-05	0	0.000916702	0.816265	0.162656
Normalrep2	6.58517e-05	0	0	0.00140554	0.789305	0.186435
Normalrep3	0	0.000265875	0	0.00200829	0.606634	0.318617
FA1dayrep1	0.000555224	0.000284084	0	0.000680944	0.856621	0.100967
FA1dayrep2	0.00013051	0	0	0.000431373	0.92447	0.0479564
FA1dayrep3	0.000474744	0	0	0.00155969	0.85937	0.095814
FA2dayrep1	0.000303022	0	0	0.00446967	0.741825	0.203724
FA2dayrep2	0.000366587	0	0	0.00180806	0.957242	0.0177389
FA2dayrep3	0	0.000190983	0	0.00121546	0.73003	0.226314
FA3dayrep1	0.000640148	0.000210749	0	0.0167655	0.65027	0.249166
FA3dayrep2	0.00178864	0.000259936	0	0.0165761	0.780498	0.147788
FA3dayrep3	0.00389639	0.000224044	0	0.0105432	0.78777	0.160803
FA7dayrep1	0.00556066	0.000233883	0	0.0205115	0.771114	0.0732315
FA7dayrep2	0.00415993	0.000163579	0	0.0345271	0.688804	0.110482
FA7dayrep3	0.00750264	0.000253953	0	0.0183848	0.675717	0.123234
FA14dayrep1	0.00284285	0.000224913	0	0.0136989	0.601748	0.267117
FA14dayrep2	0.00448043	0.000245366	0	0.0109195	0.612326	0.301789
FA14dayrep3	0.005153	4.36028e-06	0	0.0555331	0.710605	0.172441
CIBERSORT estimated proportions
	Fib	B lymph	T lymph	Macro	DCT	PT
Normalrep1	0.004108	0.0005	0	0.00442353	0	0.631515
Normalrep2	0.00368178	0.0001	0	0.00437371	0	0.617273
Normalrep3	0.00269171	0.0004	0	0.0061262	0	0.582494
FA1dayrep1	0.0120166	0.0002	0	0.00644103	0	0.597883
FA1dayrep2	0.00312251	0	0	0.00165899	0	0.668349
FA1dayrep3	0.00418161	0	0	0.0076596	0	0.630442
FA2dayrep1	0.00466675	0	0	0.0108467	0	0.555356
FA2dayrep2	0.00922585	0.00222592	0	0.00566185	0	0.419875
FA2dayrep3	0.0190256	0	0	0.00947775	0	0.575461
FA3dayrep1	0.0104742	0.00417558	0	0.0549646	0	0.357539
FA3dayrep2	0.0236332	0.00209024	0	0.0638399	0	0.572599
FA3dayrep3	0.0308705	0.00194557	0	0.0397413	0	0.514458
FA7dayrep1	0.0125771	0.00166023	0	0.0942968	0	0.33885
FA7dayrep2	0.0398573	0.00170647	0	0.106811	0	0.465192
FA7dayrep3	0.0248771	0.00220075	0	0.093851	0	0.343831
FA14dayrep1	0.0332479	0.0001	0	0.0239519	0	0.567156
FA14dayrep2	0.0275263	0.0004	0	0.0190118	0.0117515	0.562437
FA14dayrep3	0.0318175	0.00225206	0	0.108015	0	0.342744

## Sheet: Figure 3d
Mouse kidney UUO. Bulk expression from Arvaniti et al. and single cell reference from Park et al.
MuSiC estimated proportions
	Fib	B lymph	T lymph	Macro	DCT	PT
SO_AL1	0.00213735	0.000536332	0.0041211	0.000995572	0.0991849	0.77974
SO_AR1	0.00137691	0.000346193	0.00265868	0.000638029	0.12206	0.752388
SO_BL1	0.000245679	6.1656e-05	0.000475062	0.00011425	0.0751048	0.815896
SO_BR1	0.000293124	7.35565e-05	0.00056639	0.000136247	0.0593468	0.835773
X2D_AR1	0.00999749	0.00255779	0.0193247	0.0046539	0.11367	0.696838
X2D_BR1	0.0112718	0.0028922	0.0218883	0.00531002	0.154829	0.63136
X2D_CR1	0.0198175	0.00498937	0.038182	0.00919694	0.142196	0.61562
X8D_AR1	0.0336782	0.00846264	0.0648921	0.0161593	0.155652	0.520391
X8D_BR1	0.0464505	0.0115542	0.0900427	0.0225656	0.150537	0.477076
X8D_CR1	0.0319744	0.00811777	0.0618341	0.0150279	0.151847	0.540453
NNLS estimated proportions
	Fib	B lymph	T lymph	Macro	DCT	PT
SO_AL1	0	0	0	0	0	1
SO_AR1	0	0	0	0	0	1
SO_BL1	0	0	0	0	0	1
SO_BR1	0	0	0	0	0	1
X2D_AR1	0.429708	0	0	0	0	0.527412
X2D_BR1	0.229927	0	0	0	0	0.712941
X2D_CR1	0.159822	0	0	0	0	0.780907
X8D_AR1	0.810157	0	0	0	0	0.158266
X8D_BR1	0.816822	0	0	0	0	0.134482
X8D_CR1	0.457543	0	0	0	0	0.493623
BSEQ-sc estimated proportions
	Fib	B lymph	T lymph	Macro	DCT	PT
SO_AL1	0	0	0	0.00298315	0	0.802041
SO_AR1	0.000859949	0	0	0.00258302	0	0.774491
SO_BL1	0	0	0	0.00340929	0	0.791671
SO_BR1	0.00147962	0	0	0.00353852	0.000594333	0.865728
X2D_AR1	0.00142972	0.000234652	0	0.00968326	0	0.770289
X2D_BR1	0	8.36108e-05	0	0.0092962	0	0.797269
X2D_CR1	0.000964731	0.000194073	0.0122902	0.00722722	0	0.808971
X8D_AR1	0.0234679	0	0.035462	0.149819	0	0.472087
X8D_BR1	0.0269782	0.00122065	0.132059	0.128891	0	0.46718
X8D_CR1	0.0153045	0	0	0.0712843	0	0.605194
CIBERSORT estimated proportions
	Fib	B lymph	T lymph	Macro	DCT	PT
SO_AL1	0.00386093	0	0	0.0105155	0	0.879498
SO_AR1	0.00592213	0	0	0.00941652	0	0.855865
SO_BL1	0.00658806	0	0	0.00870266	0	0.843995
SO_BR1	0.00606692	0	0	0.00892847	0	0.881894
X2D_AR1	0.0109747	0	0	0.028923	0	0.68897
X2D_BR1	0.00396465	0	0	0.0159558	0	0.74405
X2D_CR1	0.00699266	0	0.00640981	0.017862	0	0.813639
X8D_AR1	0.0513005	0	0	0.104463	0	0.590502
X8D_BR1	0.0340674	0	0.059286	0.119835	0	0.533749
X8D_CR1	0.0222752	0	0	0.080297	0	0.668605
Abbreviations
SO: Sham Operated

## Sheet: Figure 3e
MuSiC estimated proportions of rat ranel tubule segments, with Park et al. as single cell reference
	Neutro	Podo	Endo	CD-PC	LOH	CD-IC	DCT	PT	Macro	Fib	B lymph	NK	T lymph
S1_5	0	0.0243133	0.0686553	0	0	0.0010227	0	0.850506	0.0240424	0.0192507	0.0122096	0	0
S1_3	0	0.00185934	0	0	0	0	0	0.961981	0.022346	0.00595991	0	0.00785339	0
S1_2	0	0	0	0	0	0	0	1	0	0	0	0	0
S1_6	0	0	0	0	0	0	0	1	0	0	0	0	0
S1_7	0	0	0	0	0	0	0	1	0	0	0	0	0
S1_1	0	0	0	0	0	0	0	0.997919	0.00208074	0	0	0	0
S1_4	0	0	0	0	0	0	0	0.986717	0.013283	0	0	0	0
S2_6	0	0	0	0	0	0	0	0.995753	0.00424742	0	0	0	0
S2_1	0	0.00315294	0	0	0	0	0	0.996443	0.000403841	0	0	0	0
S2_2	0	0	0	0	7.90756e-05	0	0	0.995509	0	0.00239068	0	0	0.0020213
S2_7	0	0.005881	0	0	0.0001737	0	0	0.987561	0.00638409	0	0	0	0
S2_4	0	0	0	0	0	0	0	0.983411	0.0165894	0	0	0	0
S2_5	0	0.00161479	0	0.00196027	0	0	0	0.979266	0.0171591	0	0	0	0
S2_3	0	0.0131208	0.00342474	0	0	0	0	0.969912	0.011625	0.00191758	0	0	0
S3_5	0	0	0	0	0	0	0	1	0	0	0	0	0
S3_4	0	0.00287063	0.00073118	0.00371035	0	0	0	0.976741	0.00843511	6.46941e-05	0.00744698	0	0
S3_2	0.021878	0.00143455	0	0	0	0	0	0.964093	0.0109613	0	0.000683934	0	0.000949477
S3_3	0.000433209	0.0280797	0.00411905	0.000648597	0.0101163	0	0	0.951661	0.00335395	0.00100539	0	0.000582645	0
S3_6	0.00429458	0.000432946	0	0	0	0	0	0.946103	0.0246846	0.0045573	0.0199273	0	0
S3_1	0.00269323	0.0502396	0	0.00714268	0.0299923	0.00361989	0	0.904256	0.00205577	0	0	0	0
S3_7	0.0816582	0.0399387	0.0982177	0	0.416979	0	0.226219	0.132433	0	0	0	0.00291095	0.00164333
SDL_7	0.0011436	0.000845603	0.00292799	0.112079	0	0.0218677	0	0	0	0	0.016543	0	0.844593
SDL_2	0	0.0430767	0.290006	0.00017923	0	0	0	0	0.0158601	0.0557049	0	0.0755673	0.519606
SDL_5	0.00087998	0.148815	0.792487	0.00254918	0	0.0364679	0	0	0.0188015	0	0	0	0
SDL_4	0.111617	0.237515	0.237415	0.00037887	0.248885	0.0913707	0	0	0.0244035	0.0360377	0.00154464	0.0108329	0
SDL_6	0.0549547	0.0770425	0.369699	0.494622	0	0.00158659	0	0	0.00209563	0	0	0	0
SDL_9	0	0.169935	0.59518	0.214894	0	0	0	0	0.0106035	0.00938786	0	0	0
SDL_3	0.00128544	0.214963	0.327301	0.0879663	0.162313	0.204606	0	0	0.00156536	0	0	0	0
SDL_1	0.0724715	0.000918765	0.539683	0.000803371	0.114301	0.000142945	0.266269	0	0	0.00541103	0	0	0
SDL_10	0.075623	0.168808	0.164775	0.00149147	0	0	0.587584	0	0.00171826	0	0	0	0
SDL_8	0	0	0.247672	0.0183429	0	0	0.715681	0	0.0165833	0	0	0	0.00172072
LDLOM_7	0	0.114178	0.270687	0.0313847	0.227054	0.352254	0	0	0.00444193	0	0	0	0
LDLOM_9	0	0.0249117	0.313257	0.0124013	0	0.0224346	0.626995	0	0	0	0	0	0
LDLOM_8	0.0594637	0.0761441	0.189831	0.00719308	0.0659076	0	0.6001	0	0	0.000659851	0	0.000700109	0
LDLOM_2	0.141155	0.00808622	0.389423	0.276292	0.139693	0.0438876	0	0	0.00122573	0	0	0.000237725	0
LDLOM_4	0	0.00585725	0	0.0305011	0.0511107	0.0396331	0.39269	0	0.00501055	0.00258419	0	0	0.472613
LDLOM_5	0.00399849	0.0668781	0.57353	0.33607	0	0	0	0	0.0173997	0.00212421	0	0	0
LDLOM_6	0.000535102	0.00125563	0.00223272	0.0393119	0.000328363	0.0899752	0.546521	0	0	1.86302e-05	0	0.000151877	0.31967
LDLOM_3	0	0.0115889	0.228601	0	0.59782	0.161911	0	0	7.8746e-05	0	0	0	0
LDLOM_1	0.000269837	0.000648733	0	0	0	0	0.00456898	0.948973	0	0	0	0	0.0455398
LDLIM_4	0	0.122643	0.0540877	0.256602	0	0.00172468	0.549456	0	0.0154873	0	0	0	0
LDLIM_1	0.0057975	0.145816	0.284705	0.336941	0.22674	0	0	0	0	0	0	0	0
LDLIM_3	0.0187531	0.210647	0.405382	0.365217	0	0	0	0	0	0	0	0	0
LDLIM_2	0.0274706	0.0589618	0.713017	0.200524	0	2.6706e-05	0	0	0	0	0	0	0
tAL_1	0.000653836	0.018151	0.980245	0	0	0	0	0	0	0	0	0.000949736	0
tAL_2	0	0.00392309	0.823971	0	0	0	0	0	0	0.0613104	0	0.110795	0
tAL_4	0	0.105088	0.195592	0.694399	0	0	0	0	0.00492114	0	0	0	0
tAL_5	0.142516	0.242194	0.113723	0.498992	0	0	0	0	0.00200435	0	0	0.000570694	0
tAL_7	0	0.0482342	0.100722	0.0841605	0	0	0.765848	0	0.00103452	0	0	0	0
tAL_6	0.153375	0.119854	0.00482072	0.0225429	0.00893951	0.00555111	0.122182	0	0	0	0	0	0.562735
tAL_3	0.0744433	0.0950767	0.00421577	0.0441037	0.1573	0	0	0	4.46845e-05	0.00032398	0	0	0.624491
mTAL_5	0	0.00122031	0	0	0.283193	0.155746	0.478314	0	0.0268639	0.0546626	0	0	0
mTAL_1	0	0.00494123	0	0.000144595	0.708021	0	0.276197	0	0.00992201	0.000774198	0	0	0
mTAL_6	0.0832251	0.071812	0.0321308	0.0119242	0.761859	0	0	0	0.0390028	4.6286e-05	0	0	0
mTAL_4	0	0.0502005	0	0	0.815911	0	0	0	0	0.106776	0	0	0.0271129
mTAL_3	0.0915749	0.0136897	0.00162358	0	0.834479	0	0	0.00891199	0.0426177	0.000750884	0.00635249	0	0
mTAL_7	0	0.0160151	0.00642134	0.0249285	0.942731	1.7694e-05	0	0	0.00988644	0	0	0	0
mTAL_2	0	0	0	0	0.999345	0	0	0	0.00065499	0	0	0	0
cTAL_4	0	0	0	0	0.995641	0.00417218	0	0	0.000187266	0	0	0	0
cTAL_7	0	0.00259798	0.00256498	0.00178786	0.984207	0	0	0	0.00883502	0	0	7.00456e-06	0
cTAL_2	0	0.00162041	0	0	0.97846	0	0	0	0.0101995	0.00796849	0.000635108	0.00111653	0
cTAL_5	0	0.0106264	0	0.00630706	0.957407	0	0	0	0.00271876	0.000917303	0.0220239	0	0
cTAL_6	0.00030838	0.0108277	0	0.00157996	0.929174	0	0	0	0.0131399	0.0429656	0.00200441	0	0
cTAL_3	0.00385612	0.0192982	0	0.00546549	0.89467	2.4705e-05	0	0	0.0205412	0.00449343	0.0054349	0	0.0462163
cTAL_1	0	0.0224032	0	0.000717237	0.891934	0	0	0	0.0204372	0.00183056	0.000588074	0.00075645	0.0613334
DCT_8	0.00536366	0.1179	0.0131152	0.0103874	0.674853	0.136755	0.0198078	0	0.0207621	0	0	0	0.00105618
DCT_7	0.00314203	0.031365	0.0063961	0.0345923	0.5035	0.00029229	0.405116	0	0.0155966	0	0	0	0
DCT_1	0	0.141988	0	0.227651	0.378498	0.000208479	0.250703	0	0.00095212	0	0	0	0
DCT_5	0.0138069	0.00900285	0.0102405	0.00272993	0.320829	0.00233867	0.565686	0	0.0346607	0.0137994	0.0255246	0.00138091	0
DCT_6	0	0.111571	0.0600609	0.0190317	0.231735	0	0.48399	0	0.00118655	0.0404827	0.013834	0.0381086	0
DCT_4	0.00118248	0.003197	0	0.000672669	0.187811	0.0161547	0.649119	0.0858362	0	0.0285966	0	0	0.0274299
DCT_2	0	0.0455192	0	0.0742297	0.0222041	0.0294906	0.75346	0	0.0401893	0.0167974	0.0181093	0	0
DCT_3	5.78536e-05	0.0849069	0.0263933	0.0933856	0.00937368	0.00440515	0.751751	0	0.0297261	0	0	0	0
CNT_4	0.000262651	0	0	0.0698772	0.0009653	0.0603372	0.7622	0	2.56643e-05	0.000662859	0	0.00155238	0.104117
CNT_1	0.0598725	0.0559203	0.00407885	0.319168	0.000772875	0.542122	0	0.000155991	0.0156667	0.000229477	0.00201384	0	0
CNT_3	0.0237465	0.00502791	0	0.358437	0	0.53084	0	0	0	0.000721941	6.77424e-05	0	0.081159
CNT_2	0	0.0201863	0	0.925264	0	0.0545495	0	0	0	0	0	0	0
CNT_6	0.00417135	0.0283801	0	0.895899	0	0.0670975	0	0	0.00439184	6.0446e-05	0	0	0
CNT_5	0.0192716	0.0286541	0	0.707928	0	0.239309	0	0	0.00483674	0	0	0	0
CCD_2	0.00326822	0.0398904	0	0.301062	0	0.53408	0	0	0	0.0179057	0.00869605	0	0.0950973
CCD_6	0.0040744	0.0748833	0	0.431633	0	0.485012	0	0	0.0043971	0	0	0	0
CCD_3	0.0604065	0.0648926	0	0.530232	0	0.343489	0	0	0	0	0	0	0.000979969
CCD_10	0.0232009	0.192898	0.0490033	0.512214	0.00141605	0.22034	0	0	0.000559762	0.000293062	0	7.50356e-05	0
CCD_5	0.00252548	0.00870402	0.00953928	0.646323	0.0015817	0.321506	0	0	0.00974982	0	0	7.0175e-05	0
CCD_11	0.0226866	0.116376	0.00465137	0.623847	0	0.224575	0	0	0.00786375	0	0	0	0
CCD_1	0.00390813	0.0621121	0	0.681328	0	0.249307	0	0	0.00334468	0	0	0	0
CCD_8	0	0.000604004	0	0.738899	0	0.241383	0	0	0.000150721	0.0160465	0.00291648	0	0
CCD_4	0.0194969	0.0119572	0	0.745515	0	0.22303	0	0	6.42384e-07	0	0	0	0
CCD_7	0.015925	0.0118203	0.0163155	0.876032	0	0.0645498	0	0	0.00388984	0	0	0.0114678	0
CCD_9	0.00681263	0	0	0.835455	0	0.154674	0	0	0	0.00305877	0	0	0
OMCD_2	0.0616499	0.0375285	0.00257237	0.482001	0	0.318167	0	0	0	3.85599e-05	0	0.0959784	0.00206405
OMCD_6	0	0	0	0.79777	0	0.17974	0	0	0	0	0.0204337	0	0.00205656
OMCD_1	0	0	0	0.761621	0	0.128469	0	0	0	0	0.00731401	0	0.102596
OMCD_7	0	0.000342739	0	0.68207	0	0.105837	0	0.113674	0	0	0.000840904	0	0.0972358
OMCD_5	0	0.017198	0	0.860767	0	0.111071	0	0	0	0.00970962	0.00056893	0.000685147	0
OMCD_4	0.0971558	0	0	0.724778	0	0.0827701	0	0	0	0.000984862	0.000146863	0.0928915	0.00127328
OMCD_3	0.00266488	0.00125932	0.00018545	0.824759	0	0.000503427	0	0	0	0.00024409	0	0.170383	0
IMCD_6	0.0590583	0.0297686	0.0796113	0.82925	0	0	0	0	0	0	0	0.00231139	0
IMCD_7	0.110842	0.0652758	0.0664519	0.748375	0	0	0	0	0	0	0	0.0090554	0
IMCD_2	0.11899	0.0756476	0	0.672192	0	0	0	0	0	0.00298833	0	0.130182	0
IMCD_5	7.48996e-06	0.074051	0.00792796	0.915409	0	0	0	0	0.00230424	0.000299868	0	0	0
IMCD_8	0.183162	0.110744	0.0875812	0.615743	0	0	0	0	0	0.00209997	0	0	0.000669538
IMCD_3	0.273716	0.00631878	0.0320536	0.638941	0	0	0	0	0	0.00803903	0	0.0378521	0.00307961
IMCD_4	0.197031	0.10508	0.010816	0.376183	0	0	0	0	0	0	0.128819	0.182071	0
IMCD_1	0.000839498	0.0792078	0.00317671	0.369908	0	0	0	0	0	0.107086	0	0.439782	0
Correlation of cell type proportions between segments
	S1_5	S1_3	S1_2	S1_6	S1_7	S1_1	S1_4	S2_6	S2_1	S2_2	S2_7	S2_4	S2_5	S2_3	S3_5	S3_4	S3_2	S3_3	S3_6	S3_1	S3_7	SDL_7	SDL_2	SDL_5	SDL_4	SDL_6	SDL_9	SDL_3	SDL_1	SDL_10	SDL_8	LDLOM_7	LDLOM_9	LDLOM_8	LDLOM_2	LDLOM_4	LDLOM_5	LDLOM_6	LDLOM_3	LDLOM_1	LDLIM_4	LDLIM_1	LDLIM_3	LDLIM_2	tAL_1	tAL_2	tAL_4	tAL_5	tAL_7
S1_5	1	0.996535	0.996516	0.996516	0.996516	0.996545	0.996627	0.996571	0.996565	0.996499	0.996666	0.996627	0.996621	0.997033	0.996516	0.996622	0.996039	0.996709	0.996387	0.994801	0.125439	-0.117425	-0.125696	-0.0300447	-0.190493	-0.109696	-0.0656435	-0.155298	-0.089276	-0.132483	-0.104468	-0.158099	-0.105181	-0.133037	-0.140808	-0.171363	-0.0721779	-0.16424	-0.125533	0.994538	-0.155519	-0.152697	-0.10561	-0.0476088	-0.0120857	-0.0300333	-0.111646	-0.152189	-0.117073
S1_3	0.996535	1	0.999718	0.999718	0.999718	0.999761	0.999919	0.999801	0.999717	0.999713	0.999814	0.999942	0.999938	0.999808	0.999718	0.999798	0.999585	0.999262	0.999717	0.997673	0.128091	-0.103563	-0.152781	-0.109097	-0.236343	-0.148758	-0.139478	-0.212657	-0.151444	-0.144719	-0.117816	-0.192766	-0.129413	-0.144387	-0.19016	-0.150683	-0.136347	-0.144527	-0.13927	0.998388	-0.149048	-0.190655	-0.161182	-0.120837	-0.0887261	-0.10447	-0.123323	-0.161424	-0.114591
S1_2	0.996516	0.999718	1	1	1	0.999998	0.99991	0.999991	0.999995	0.999996	0.999965	0.999858	0.99985	0.999857	1	0.999941	0.99971	0.999562	0.999509	0.998161	0.134845	-0.0993273	-0.149167	-0.10559	-0.230529	-0.143025	-0.134838	-0.205115	-0.145312	-0.139436	-0.113542	-0.185631	-0.124193	-0.138752	-0.182485	-0.144778	-0.131669	-0.13862	-0.133612	0.998862	-0.144024	-0.183501	-0.155378	-0.116058	-0.0851414	-0.101841	-0.118748	-0.155832	-0.110064
S1_6	0.996516	0.999718	1	1	1	0.999998	0.99991	0.999991	0.999995	0.999996	0.999965	0.999858	0.99985	0.999857	1	0.999941	0.99971	0.999562	0.999509	0.998161	0.134845	-0.0993273	-0.149167	-0.10559	-0.230529	-0.143025	-0.134838	-0.205115	-0.145312	-0.139436	-0.113542	-0.185631	-0.124193	-0.138752	-0.182485	-0.144778	-0.131669	-0.13862	-0.133612	0.998862	-0.144024	-0.183501	-0.155378	-0.116058	-0.0851414	-0.101841	-0.118748	-0.155832	-0.110064
S1_7	0.996516	0.999718	1	1	1	0.999998	0.99991	0.999991	0.999995	0.999996	0.999965	0.999858	0.99985	0.999857	1	0.999941	0.99971	0.999562	0.999509	0.998161	0.134845	-0.0993273	-0.149167	-0.10559	-0.230529	-0.143025	-0.134838	-0.205115	-0.145312	-0.139436	-0.113542	-0.185631	-0.124193	-0.138752	-0.182485	-0.144778	-0.131669	-0.13862	-0.133612	0.998862	-0.144024	-0.183501	-0.155378	-0.116058	-0.0851414	-0.101841	-0.118748	-0.155832	-0.110064
S1_1	0.996545	0.999761	0.999998	0.999998	0.999998	1	0.999936	0.999998	0.999993	0.999993	0.999975	0.999891	0.999883	0.999876	0.999998	0.999954	0.999727	0.999558	0.999556	0.998144	0.134478	-0.0995515	-0.14944	-0.105775	-0.230897	-0.143339	-0.135104	-0.205569	-0.14564	-0.139745	-0.113748	-0.186028	-0.124473	-0.139065	-0.182891	-0.145085	-0.131904	-0.138933	-0.133913	0.99885	-0.144289	-0.183915	-0.155729	-0.11632	-0.0853335	-0.102071	-0.119	-0.156175	-0.110309
S1_4	0.996627	0.999919	0.99991	0.99991	0.99991	0.999936	1	0.999958	0.999906	0.9999	0.999954	0.999994	0.99999	0.999904	0.99991	0.999948	0.999741	0.999462	0.999732	0.997974	0.132466	-0.100768	-0.150917	-0.106774	-0.232889	-0.145047	-0.136544	-0.208035	-0.14742	-0.141417	-0.11486	-0.18818	-0.125994	-0.140765	-0.185093	-0.146751	-0.133178	-0.140631	-0.135549	0.998706	-0.145723	-0.186163	-0.157632	-0.117742	-0.0863766	-0.103319	-0.120369	-0.158038	-0.111641
S2_6	0.996571	0.999801	0.999991	0.999991	0.999991	0.999998	0.999958	1	0.999987	0.999985	0.999981	0.999921	0.999914	0.999891	0.999991	0.999962	0.999739	0.99955	0.999599	0.998121	0.134094	-0.0997855	-0.149724	-0.105967	-0.231281	-0.143668	-0.135381	-0.206044	-0.145982	-0.140066	-0.113962	-0.186442	-0.124766	-0.139392	-0.183314	-0.145405	-0.132149	-0.139259	-0.134228	0.998832	-0.144565	-0.184347	-0.156095	-0.116593	-0.0855342	-0.102311	-0.119264	-0.156533	-0.110566
S2_1	0.996565	0.999717	0.999995	0.999995	0.999995	0.999993	0.999906	0.999987	1	0.999989	0.99998	0.999855	0.999851	0.999894	0.999995	0.999942	0.999703	0.999644	0.999499	0.998314	0.134524	-0.0997075	-0.149466	-0.105341	-0.229137	-0.143122	-0.134409	-0.204092	-0.145868	-0.139005	-0.113971	-0.185472	-0.124545	-0.138853	-0.183128	-0.145298	-0.131803	-0.139148	-0.134065	0.998842	-0.143842	-0.183109	-0.154632	-0.116225	-0.0854067	-0.102218	-0.11869	-0.154879	-0.11027
S2_2	0.996499	0.999713	0.999996	0.999996	0.999996	0.999993	0.9999	0.999985	0.999989	1	0.999956	0.999847	0.999837	0.999845	0.999996	0.999927	0.999692	0.999541	0.999494	0.998116	0.13414	-0.0975973	-0.147589	-0.106106	-0.231337	-0.143723	-0.135457	-0.206083	-0.14598	-0.140117	-0.114092	-0.186494	-0.124799	-0.139417	-0.18335	-0.143659	-0.132303	-0.138127	-0.134182	0.998942	-0.144728	-0.184354	-0.156137	-0.116625	-0.0855573	-0.102144	-0.119328	-0.156593	-0.110602
S2_7	0.996666	0.999814	0.999965	0.999965	0.999965	0.999975	0.999954	0.999981	0.99998	0.999956	1	0.999923	0.999925	0.999959	0.999965	0.999958	0.999722	0.999688	0.999596	0.998388	0.133383	-0.100674	-0.150502	-0.105644	-0.228823	-0.144094	-0.134779	-0.20439	-0.147243	-0.139492	-0.114931	-0.186352	-0.125645	-0.139803	-0.184779	-0.146606	-0.132587	-0.140495	-0.135129	0.99877	-0.14443	-0.183832	-0.154959	-0.117109	-0.0861816	-0.103198	-0.11935	-0.155004	-0.111143
S2_4	0.996627	0.999942	0.999858	0.999858	0.999858	0.999891	0.999994	0.999921	0.999855	0.999847	0.999923	1	0.999997	0.999888	0.999858	0.999921	0.99972	0.999408	0.99976	0.997899	0.13186	-0.101131	-0.151356	-0.107071	-0.23348	-0.145556	-0.136972	-0.208769	-0.14795	-0.141915	-0.11519	-0.18882	-0.126448	-0.141271	-0.185749	-0.147247	-0.133556	-0.141137	-0.136036	0.998638	-0.146149	-0.186833	-0.158199	-0.118165	-0.0866872	-0.10369	-0.120776	-0.158592	-0.112037
S2_5	0.996621	0.999938	0.99985	0.99985	0.99985	0.999883	0.99999	0.999914	0.999851	0.999837	0.999925	0.999997	1	0.9999	0.99985	0.999923	0.999708	0.999436	0.999749	0.997968	0.13126	-0.101302	-0.151893	-0.107203	-0.23333	-0.14414	-0.136342	-0.208307	-0.148622	-0.142053	-0.11565	-0.189073	-0.126921	-0.141666	-0.185253	-0.147783	-0.132809	-0.141638	-0.136626	0.99861	-0.14546	-0.185503	-0.156743	-0.117953	-0.0870515	-0.104157	-0.118908	-0.15648	-0.112195
S2_3	0.997033	0.999808	0.999857	0.999857	0.999857	0.999876	0.999904	0.999891	0.999894	0.999845	0.999959	0.999888	0.9999	1	0.999857	0.99989	0.999632	0.999776	0.999564	0.99857	0.131524	-0.102631	-0.150464	-0.102201	-0.224999	-0.1434	-0.131373	-0.201083	-0.146534	-0.13887	-0.115763	-0.185681	-0.126023	-0.14033	-0.185041	-0.149362	-0.130693	-0.143225	-0.136414	0.998578	-0.145035	-0.182535	-0.151922	-0.114937	-0.0838847	-0.101165	-0.119372	-0.153541	-0.112292
S3_5	0.996516	0.999718	1	1	1	0.999998	0.99991	0.999991	0.999995	0.999996	0.999965	0.999858	0.99985	0.999857	1	0.999941	0.99971	0.999562	0.999509	0.998161	0.134845	-0.0993273	-0.149167	-0.10559	-0.230529	-0.143025	-0.134838	-0.205115	-0.145312	-0.139436	-0.113542	-0.185631	-0.124193	-0.138752	-0.182485	-0.144778	-0.131669	-0.13862	-0.133612	0.998862	-0.144024	-0.183501	-0.155378	-0.116058	-0.0851414	-0.101841	-0.118748	-0.155832	-0.110064
S3_4	0.996622	0.999798	0.999941	0.999941	0.999941	0.999954	0.999948	0.999962	0.999942	0.999927	0.999958	0.999921	0.999923	0.99989	0.999941	1	0.999688	0.999527	0.999749	0.998105	0.131111	-0.101169	-0.152071	-0.106659	-0.233165	-0.142242	-0.13506	-0.207133	-0.148283	-0.14187	-0.115881	-0.188736	-0.126821	-0.141619	-0.183921	-0.148178	-0.131543	-0.141915	-0.136699	0.998689	-0.144907	-0.18364	-0.15471	-0.116831	-0.086464	-0.103629	-0.116961	-0.15435	-0.11212
S3_2	0.996039	0.999585	0.99971	0.99971	0.99971	0.999727	0.999741	0.999739	0.999703	0.999692	0.999722	0.99972	0.999708	0.999632	0.99971	0.999688	1	0.999203	0.99948	0.997704	0.132909	-0.10219	-0.153689	-0.109205	-0.230279	-0.146187	-0.139598	-0.212374	-0.148031	-0.141426	-0.117822	-0.192555	-0.129122	-0.14168	-0.182133	-0.149591	-0.136292	-0.143594	-0.138948	0.99845	-0.149137	-0.190039	-0.160123	-0.119644	-0.0885152	-0.105925	-0.12319	-0.154743	-0.114366
S3_3	0.996709	0.999262	0.999562	0.999562	0.999562	0.999558	0.999462	0.99955	0.999644	0.999541	0.999688	0.999408	0.999436	0.999776	0.999562	0.999527	0.999203	1	0.998931	0.99943	0.140645	-0.104622	-0.15211	-0.100505	-0.210483	-0.142943	-0.128531	-0.190791	-0.146415	-0.136641	-0.118071	-0.178868	-0.127596	-0.139471	-0.183754	-0.15128	-0.130722	-0.146076	-0.127532	0.998199	-0.144244	-0.173975	-0.147211	-0.114883	-0.0844971	-0.102352	-0.118379	-0.148	-0.113338
S3_6	0.996387	0.999717	0.999509	0.999509	0.999509	0.999556	0.999732	0.999599	0.999499	0.999494	0.999596	0.99976	0.999749	0.999564	0.999509	0.999749	0.99948	0.998931	1	0.997228	0.12568	-0.104976	-0.156972	-0.111307	-0.240316	-0.151185	-0.142425	-0.217339	-0.153572	-0.147163	-0.119882	-0.196638	-0.13181	-0.146726	-0.192094	-0.153404	-0.138883	-0.147138	-0.141815	0.998095	-0.152015	-0.194561	-0.164564	-0.122964	-0.090364	-0.107708	-0.125776	-0.163765	-0.116761
S3_1	0.994801	0.997673	0.998161	0.998161	0.998161	0.998144	0.997974	0.998121	0.998314	0.998116	0.998388	0.997899	0.997968	0.99857	0.998161	0.998105	0.997704	0.99943	0.997228	1	0.155727	-0.109288	-0.161376	-0.105871	-0.189711	-0.143625	-0.13046	-0.177819	-0.154097	-0.137726	-0.126178	-0.16896	-0.135754	-0.142444	-0.184441	-0.156626	-0.135566	-0.153011	-0.111856	0.996548	-0.143647	-0.160396	-0.143252	-0.121742	-0.0936934	-0.113127	-0.114626	-0.137178	-0.117753
S3_7	0.125439	0.128091	0.134845	0.134845	0.134845	0.134478	0.132466	0.134094	0.134524	0.13414	0.133383	0.13186	0.13126	0.131524	0.134845	0.131111	0.132909	0.140645	0.12568	0.155727	1	-0.217507	-0.198478	0.0213259	0.462387	-0.137784	-0.0459049	0.188914	0.380953	0.345904	0.361783	0.26461	0.349999	0.45647	0.167163	0.144477	-0.0675325	0.192692	0.760553	0.128186	0.241763	0.27753	-0.123031	-0.00776151	0.0499745	0.0133138	-0.185247	-0.201878	0.346976
SDL_7	-0.117425	-0.103563	-0.0993273	-0.0993273	-0.0993273	-0.0995515	-0.100768	-0.0997855	-0.0997075	-0.0975973	-0.100674	-0.101131	-0.101302	-0.102631	-0.0993273	-0.101169	-0.10219	-0.104622	-0.104976	-0.109288	-0.217507	1	0.838646	-0.120079	-0.263738	-0.0448577	-0.106454	-0.195299	-0.169245	-0.164299	-0.127885	-0.186427	-0.142604	-0.162169	-0.123534	0.732522	-0.076541	0.428402	-0.15052	-0.0525072	-0.106815	-0.108603	-0.0833106	-0.0940144	-0.0976746	-0.117575	0.00288183	-0.0490063	-0.114529
SDL_2	-0.125696	-0.152781	-0.149167	-0.149167	-0.149167	-0.14944	-0.150917	-0.149724	-0.149466	-0.147589	-0.150502	-0.151356	-0.151893	-0.150464	-0.149167	-0.152071	-0.153689	-0.15211	-0.156972	-0.161376	-0.198478	0.838646	1	0.39218	0.0288238	0.112267	0.32548	0.130287	0.270273	-0.0708583	-0.0104005	0.02839	0.0433456	-0.0597321	0.15477	0.569797	0.284147	0.289991	-0.0314863	-0.109143	-0.186551	0.0511758	0.179986	0.357655	0.41251	0.412331	-0.0427502	-0.120917	-0.1168
SDL_5	-0.0300447	-0.109097	-0.10559	-0.10559	-0.10559	-0.105775	-0.106774	-0.105967	-0.105341	-0.106106	-0.105644	-0.107071	-0.107203	-0.102201	-0.10559	-0.106659	-0.109205	-0.100505	-0.111307	-0.105871	0.0213259	-0.120079	0.39218	1	0.571344	0.539338	0.934589	0.750619	0.84009	0.181178	0.223895	0.512456	0.359811	0.194082	0.707423	-0.177509	0.843101	-0.163454	0.246213	-0.111501	-0.0351112	0.517674	0.708011	0.95097	0.985378	0.967346	0.186962	0.130084	0.018692
SDL_4	-0.190493	-0.236343	-0.230529	-0.230529	-0.230529	-0.230897	-0.232889	-0.231281	-0.229137	-0.231337	-0.228823	-0.23348	-0.23333	-0.224999	-0.230529	-0.233165	-0.230279	-0.210483	-0.240316	-0.189711	0.462387	-0.263738	0.0288238	0.571344	1	0.183444	0.511205	0.819874	0.460752	0.0540294	-0.0723169	0.689456	0.0242082	0.046434	0.473312	-0.306995	0.360821	-0.337568	0.690422	-0.243157	-0.177758	0.544502	0.399998	0.457052	0.490505	0.450636	-0.0219654	0.133112	-0.164252
SDL_6	-0.109696	-0.148758	-0.143025	-0.143025	-0.143025	-0.143339	-0.145047	-0.143668	-0.143122	-0.143723	-0.144094	-0.145556	-0.14414	-0.1434	-0.143025	-0.142242	-0.146187	-0.142943	-0.151185	-0.143625	-0.137784	-0.0448577	0.112267	0.539338	0.183444	1	0.789787	0.47847	0.411911	0.00590007	0.0601629	0.198962	0.13017	0.0184177	0.863818	-0.198053	0.90115	-0.174389	0.0260562	-0.151094	0.255398	0.845637	0.938975	0.755902	0.545025	0.518077	0.919265	0.828988	0.0138989
SDL_9	-0.0656435	-0.139478	-0.134838	-0.134838	-0.134838	-0.135104	-0.136544	-0.135381	-0.134409	-0.135457	-0.134779	-0.136972	-0.136342	-0.131373	-0.134838	-0.13506	-0.139598	-0.128531	-0.142425	-0.13046	-0.0459049	-0.106454	0.32548	0.934589	0.511205	0.789787	1	0.747838	0.747841	0.147157	0.178179	0.430997	0.30413	0.147542	0.827639	-0.211031	0.964433	-0.195165	0.171738	-0.142361	0.0951765	0.732274	0.910662	0.97787	0.912628	0.888438	0.516108	0.456187	0.021573
SDL_3	-0.155298	-0.212657	-0.205115	-0.205115	-0.205115	-0.205569	-0.208035	-0.206044	-0.204092	-0.206083	-0.20439	-0.208769	-0.208307	-0.201083	-0.205115	-0.207133	-0.212374	-0.190791	-0.217339	-0.177819	0.188914	-0.195299	0.130287	0.750619	0.819874	0.47847	0.747838	1	0.551724	0.0603504	0.020998	0.87857	0.145614	0.0576452	0.633051	-0.262056	0.652045	-0.239524	0.55815	-0.216476	-0.0456562	0.669698	0.662197	0.693713	0.675134	0.630908	0.268927	0.281437	-0.0922124
SDL_1	-0.089276	-0.151444	-0.145312	-0.145312	-0.145312	-0.14564	-0.14742	-0.145982	-0.145868	-0.14598	-0.147243	-0.14795	-0.148622	-0.146534	-0.145312	-0.148283	-0.148031	-0.146415	-0.153572	-0.154097	0.380953	-0.169245	0.270273	0.84009	0.460752	0.411911	0.747841	0.551724	1	0.550285	0.636563	0.401002	0.729499	0.620368	0.660521	0.110041	0.696143	0.219728	0.34775	-0.151169	0.322856	0.430401	0.506144	0.815796	0.87269	0.849785	0.0788423	-0.0162382	0.452764
SDL_10	-0.132483	-0.144719	-0.139436	-0.139436	-0.139436	-0.139745	-0.141417	-0.140066	-0.139005	-0.140117	-0.139492	-0.141915	-0.142053	-0.13887	-0.139436	-0.14187	-0.141426	-0.136641	-0.147163	-0.137726	0.345904	-0.164299	-0.0708583	0.181178	0.0540294	0.00590007	0.147157	0.0603504	0.550285	1	0.949547	-0.0524599	0.938294	0.978866	-0.00119968	0.487682	0.0850719	0.738389	-0.108403	-0.142033	0.864514	-0.0177819	0.0925915	0.13353	0.162439	0.131827	-0.0669277	-0.019575	0.952726
SDL_8	-0.104468	-0.117816	-0.113542	-0.113542	-0.113542	-0.113748	-0.11486	-0.113962	-0.113971	-0.114092	-0.114931	-0.11519	-0.11565	-0.115763	-0.113542	-0.115881	-0.117822	-0.118071	-0.119882	-0.126178	0.361783	-0.127885	-0.0104005	0.223895	-0.0723169	0.0601629	0.178179	0.020998	0.636563	0.949547	1	-0.0303552	0.989059	0.98234	0.0795607	0.527171	0.166932	0.775969	-0.0480511	-0.114824	0.853763	-0.000744715	0.0830542	0.212454	0.250124	0.229365	-0.0329414	-0.109223	0.970253
LDLOM_7	-0.158099	-0.192766	-0.185631	-0.185631	-0.185631	-0.186028	-0.18818	-0.186442	-0.185472	-0.186494	-0.186352	-0.18882	-0.189073	-0.185681	-0.185631	-0.188736	-0.192555	-0.178868	-0.196638	-0.16896	0.26461	-0.186427	0.02839	0.512456	0.689456	0.198962	0.430997	0.87857	0.401002	-0.0524599	-0.0303552	1	0.0683605	-0.00664538	0.450588	-0.208406	0.36827	-0.173305	0.692785	-0.19608	-0.164949	0.418996	0.307417	0.433942	0.469663	0.43224	0.0338216	-0.0127109	-0.13229
LDLOM_9	-0.105181	-0.129413	-0.124193	-0.124193	-0.124193	-0.124473	-0.125994	-0.124766	-0.124545	-0.124799	-0.125645	-0.126448	-0.126921	-0.126023	-0.124193	-0.126821	-0.129122	-0.127596	-0.13181	-0.135754	0.349999	-0.142604	0.0433456	0.359811	0.0242082	0.13017	0.30413	0.145614	0.729499	0.938294	0.989059	0.0683605	1	0.969869	0.175638	0.478816	0.276965	0.72238	-0.00360077	-0.126392	0.811436	0.0713657	0.180144	0.338155	0.380379	0.357698	-0.0101758	-0.0877855	0.931976
LDLOM_8	-0.133037	-0.144387	-0.138752	-0.138752	-0.138752	-0.139065	-0.140765	-0.139392	-0.138853	-0.139417	-0.139803	-0.141271	-0.141666	-0.14033	-0.138752	-0.141619	-0.14168	-0.139471	-0.146726	-0.142444	0.45647	-0.162169	-0.0597321	0.194082	0.046434	0.0184177	0.147542	0.0576452	0.620368	0.978866	0.98234	-0.00664538	0.969869	1	0.0679597	0.51007	0.113144	0.755819	0.0195384	-0.14135	0.854984	0.023586	0.0666347	0.165787	0.203788	0.17615	-0.0688772	-0.0837489	0.967389
LDLOM_2	-0.140808	-0.19016	-0.182485	-0.182485	-0.182485	-0.182891	-0.185093	-0.183314	-0.183128	-0.18335	-0.184779	-0.185749	-0.185253	-0.185041	-0.182485	-0.183921	-0.182133	-0.183754	-0.192094	-0.184441	0.167163	-0.123534	0.15477	0.707423	0.473312	0.863818	0.827639	0.633051	0.660521	-0.00119968	0.0795607	0.450588	0.175638	0.0679597	1	-0.245488	0.901099	-0.241158	0.391052	-0.192834	0.0661056	0.839539	0.823604	0.860667	0.739363	0.707424	0.648909	0.564761	-0.0440389
LDLOM_4	-0.171363	-0.150683	-0.144778	-0.144778	-0.144778	-0.145085	-0.146751	-0.145405	-0.145298	-0.143659	-0.146606	-0.147247	-0.147783	-0.149362	-0.144778	-0.148178	-0.149591	-0.15128	-0.153404	-0.156626	0.144477	0.732522	0.569797	-0.177509	-0.306995	-0.198053	-0.211031	-0.262056	0.110041	0.487682	0.527171	-0.208406	0.478816	0.51007	-0.245488	1	-0.196829	0.919068	-0.120353	-0.106667	0.479903	-0.224641	-0.226522	-0.184691	-0.147714	-0.176515	-0.147784	-0.212137	0.563471
LDLOM_5	-0.0721779	-0.136347	-0.131669	-0.131669	-0.131669	-0.131904	-0.133178	-0.132149	-0.131803	-0.132303	-0.132587	-0.133556	-0.132809	-0.130693	-0.131669	-0.131543	-0.136292	-0.130722	-0.138883	-0.135566	-0.0675325	-0.076541	0.284147	0.843101	0.360821	0.90115	0.964433	0.652045	0.696143	0.0850719	0.166932	0.36827	0.276965	0.113144	0.901099	-0.196829	1	-0.177514	0.150842	-0.139134	0.144382	0.789167	0.933444	0.961786	0.850794	0.82846	0.672553	0.5531	0.0279697
LDLOM_6	-0.16424	-0.144527	-0.13862	-0.13862	-0.13862	-0.138933	-0.140631	-0.139259	-0.139148	-0.138127	-0.140495	-0.141137	-0.141638	-0.143225	-0.13862	-0.141915	-0.143594	-0.146076	-0.147138	-0.153011	0.192692	0.428402	0.289991	-0.163454	-0.337568	-0.174389	-0.195165	-0.239524	0.219728	0.738389	0.775969	-0.173305	0.72238	0.755819	-0.241158	0.919068	-0.177514	1	-0.17808	-0.114067	0.728425	-0.249124	-0.206257	-0.169047	-0.137555	-0.165305	-0.125971	-0.190975	0.821667
LDLOM_3	-0.125533	-0.13927	-0.133612	-0.133612	-0.133612	-0.133913	-0.135549	-0.134228	-0.134065	-0.134182	-0.135129	-0.136036	-0.136626	-0.136414	-0.133612	-0.136699	-0.138948	-0.127532	-0.141815	-0.111856	0.760553	-0.15052	-0.0314863	0.246213	0.690422	0.0260562	0.171738	0.55815	0.34775	-0.108403	-0.0480511	0.692785	-0.00360077	0.0195384	0.391052	-0.120353	0.150842	-0.17808	1	-0.141256	-0.188694	0.479632	0.0589074	0.20988	0.261534	0.236649	-0.0767096	-0.156294	-0.122366
LDLOM_1	0.994538	0.998388	0.998862	0.998862	0.998862	0.99885	0.998706	0.998832	0.998842	0.998942	0.99877	0.998638	0.99861	0.998578	0.998862	0.998689	0.99845	0.998199	0.998095	0.996548	0.128186	-0.0525072	-0.109143	-0.111501	-0.243157	-0.151094	-0.142361	-0.216476	-0.151169	-0.142033	-0.114824	-0.19608	-0.126392	-0.14135	-0.192834	-0.106667	-0.139134	-0.114067	-0.141256	1	-0.147151	-0.193775	-0.16398	-0.122636	-0.0900068	-0.107674	-0.125442	-0.164343	-0.111031
LDLIM_4	-0.155519	-0.149048	-0.144024	-0.144024	-0.144024	-0.144289	-0.145723	-0.144565	-0.143842	-0.144728	-0.14443	-0.146149	-0.14546	-0.145035	-0.144024	-0.144907	-0.149137	-0.144244	-0.152015	-0.143647	0.241763	-0.106815	-0.186551	-0.0351112	-0.177758	0.255398	0.0951765	-0.0456562	0.322856	0.864514	0.853763	-0.164949	0.811436	0.854984	0.0661056	0.479903	0.144382	0.728425	-0.188694	-0.147151	1	0.176536	0.225354	0.0530079	-0.0414682	-0.0729353	0.33298	0.30462	0.931916
LDLIM_1	-0.152697	-0.190655	-0.183501	-0.183501	-0.183501	-0.183915	-0.186163	-0.184347	-0.183109	-0.184354	-0.183832	-0.186833	-0.185503	-0.182535	-0.183501	-0.18364	-0.190039	-0.173975	-0.194561	-0.160396	0.27753	-0.108603	0.0511758	0.517674	0.544502	0.845637	0.732274	0.669698	0.430401	-0.0177819	-0.000744715	0.418996	0.0713657	0.023586	0.839539	-0.224641	0.789167	-0.249124	0.479632	-0.193775	0.176536	1	0.855649	0.672426	0.499173	0.461315	0.775239	0.712521	-0.0405069
LDLIM_3	-0.10561	-0.161182	-0.155378	-0.155378	-0.155378	-0.155729	-0.157632	-0.156095	-0.154632	-0.156137	-0.154959	-0.158199	-0.156743	-0.151922	-0.155378	-0.15471	-0.160123	-0.147211	-0.164564	-0.143252	-0.123031	-0.0833106	0.179986	0.708011	0.399998	0.938975	0.910662	0.662197	0.506144	0.0925915	0.0830542	0.307417	0.180144	0.0666347	0.823604	-0.226522	0.933444	-0.206257	0.0589074	-0.16398	0.225354	0.855649	1	0.839132	0.669244	0.6367	0.800492	0.774737	0.0128198
LDLIM_2	-0.0476088	-0.120837	-0.116058	-0.116058	-0.116058	-0.11632	-0.117742	-0.116593	-0.116225	-0.116625	-0.117109	-0.118165	-0.117953	-0.114937	-0.116058	-0.116831	-0.119644	-0.114883	-0.122964	-0.121742	-0.00776151	-0.0940144	0.357655	0.95097	0.457052	0.755902	0.97787	0.693713	0.815796	0.13353	0.212454	0.433942	0.338155	0.165787	0.860667	-0.184691	0.961786	-0.169047	0.20988	-0.122636	0.0530079	0.672426	0.839132	1	0.960496	0.941859	0.44714	0.345385	0.0291213
tAL_1	-0.0120857	-0.0887261	-0.0851414	-0.0851414	-0.0851414	-0.0853335	-0.0863766	-0.0855342	-0.0854067	-0.0855573	-0.0861816	-0.0866872	-0.0870515	-0.0838847	-0.0851414	-0.086464	-0.0885152	-0.0844971	-0.090364	-0.0936934	0.0499745	-0.0976746	0.41251	0.985378	0.490505	0.545025	0.912628	0.675134	0.87269	0.162439	0.250124	0.469663	0.380379	0.203788	0.739363	-0.147714	0.850794	-0.137555	0.261534	-0.0900068	-0.0414682	0.499173	0.669244	0.960496	1	0.988725	0.184082	0.0808109	0.0331629
tAL_2	-0.0300333	-0.10447	-0.101841	-0.101841	-0.101841	-0.102071	-0.103319	-0.102311	-0.102218	-0.102144	-0.103198	-0.10369	-0.104157	-0.101165	-0.101841	-0.103629	-0.105925	-0.102352	-0.107708	-0.113127	0.0133138	-0.117575	0.412331	0.967346	0.450636	0.518077	0.888438	0.630908	0.849785	0.131827	0.229365	0.43224	0.357698	0.17615	0.707424	-0.176515	0.82846	-0.165305	0.236649	-0.107674	-0.0729353	0.461315	0.6367	0.941859	0.988725	1	0.159702	0.044056	0.0109438
tAL_4	-0.111646	-0.123323	-0.118748	-0.118748	-0.118748	-0.119	-0.120369	-0.119264	-0.11869	-0.119328	-0.11935	-0.120776	-0.118908	-0.119372	-0.118748	-0.116961	-0.12319	-0.118379	-0.125776	-0.114626	-0.185247	0.00288183	-0.0427502	0.186962	-0.0219654	0.919265	0.516108	0.268927	0.0788423	-0.0669277	-0.0329414	0.0338216	-0.0101758	-0.0688772	0.648909	-0.147784	0.672553	-0.125971	-0.0767096	-0.125442	0.33298	0.775239	0.800492	0.44714	0.184082	0.159702	1	0.915908	0.0128295
tAL_5	-0.152189	-0.161424	-0.155832	-0.155832	-0.155832	-0.156175	-0.158038	-0.156533	-0.154879	-0.156593	-0.155004	-0.158592	-0.15648	-0.153541	-0.155832	-0.15435	-0.154743	-0.148	-0.163765	-0.137178	-0.201878	-0.0490063	-0.120917	0.130084	0.133112	0.828988	0.456187	0.281437	-0.0162382	-0.019575	-0.109223	-0.0127109	-0.0877855	-0.0837489	0.564761	-0.212137	0.5531	-0.190975	-0.156294	-0.164343	0.30462	0.712521	0.774737	0.345385	0.0808109	0.044056	0.915908	1	-0.0315431
tAL_7	-0.117073	-0.114591	-0.110064	-0.110064	-0.110064	-0.110309	-0.111641	-0.110566	-0.11027	-0.110602	-0.111143	-0.112037	-0.112195	-0.112292	-0.110064	-0.11212	-0.114366	-0.113338	-0.116761	-0.117753	0.346976	-0.114529	-0.1168	0.018692	-0.164252	0.0138989	0.021573	-0.0922124	0.452764	0.952726	0.970253	-0.13229	0.931976	0.967389	-0.0440389	0.563471	0.0279697	0.821667	-0.122366	-0.111031	0.931916	-0.0405069	0.0128198	0.0291213	0.0331629	0.0109438	0.0128295	-0.0315431	1
tAL_6	-0.168389	-0.153721	-0.14786	-0.14786	-0.14786	-0.148194	-0.150005	-0.148542	-0.147702	-0.146384	-0.148498	-0.150545	-0.150767	-0.149663	-0.14786	-0.150823	-0.145679	-0.148751	-0.155502	-0.149932	-0.115712	0.919412	0.763983	-0.133644	-0.145972	-0.152809	-0.151909	-0.212026	-0.0989514	0.0885375	0.0342984	-0.245094	0.0131329	0.0522038	-0.188178	0.798394	-0.17601	0.547953	-0.210153	-0.102875	0.0364254	-0.201315	-0.138387	-0.154424	-0.137318	-0.170264	-0.130739	-0.0511845	0.0629958
tAL_3	-0.154508	-0.139909	-0.134499	-0.134499	-0.134499	-0.134802	-0.136449	-0.135119	-0.134492	-0.132915	-0.135291	-0.13694	-0.137138	-0.136728	-0.134499	-0.137178	-0.135613	-0.133866	-0.142094	-0.130296	-6.13792e-05	0.949583	0.791561	-0.131277	-0.0283045	-0.12644	-0.137995	-0.110166	-0.155948	-0.159398	-0.176279	-0.10838	-0.189407	-0.156544	-0.114273	0.693089	-0.146491	0.362579	0.0537691	-0.0894805	-0.162326	-0.0419703	-0.122851	-0.13983	-0.126865	-0.156108	-0.0884038	-0.0680078	-0.157499
mTAL_5	-0.182119	-0.161733	-0.15701	-0.15701	-0.15701	-0.15725	-0.158549	-0.157501	-0.157587	-0.157463	-0.158678	-0.158935	-0.159627	-0.161364	-0.15701	-0.16057	-0.162689	-0.15906	-0.164687	-0.154004	0.683861	-0.178856	-0.268175	-0.182479	0.0604475	-0.268084	-0.250731	0.0060985	0.29586	0.698015	0.739326	0.193228	0.689003	0.777949	-0.136259	0.467508	-0.245935	0.674288	0.38489	-0.16129	0.6587	-0.0563353	-0.291773	-0.218451	-0.160371	-0.18351	-0.222979	-0.292272	0.780399
mTAL_1	-0.13388	-0.117605	-0.11314	-0.11314	-0.11314	-0.113365	-0.114584	-0.113599	-0.113548	-0.113607	-0.11436	-0.114947	-0.115453	-0.116659	-0.11314	-0.115909	-0.117507	-0.107959	-0.119705	-0.0907754	0.926711	-0.134818	-0.201432	-0.141638	0.409876	-0.192987	-0.180726	0.14151	0.198909	0.212183	0.24231	0.276683	0.211254	0.332725	0.0710984	0.173273	-0.177477	0.181707	0.816899	-0.117656	0.192256	0.273295	-0.207954	-0.156913	-0.11546	-0.138147	-0.159821	-0.208024	0.261985
mTAL_6	-0.123834	-0.114441	-0.111212	-0.111212	-0.111212	-0.111346	-0.112066	-0.111485	-0.111291	-0.111668	-0.11155	-0.112279	-0.112555	-0.112693	-0.111212	-0.113186	-0.112144	-0.10201	-0.115977	-0.0806274	0.822068	-0.129823	-0.165338	-0.073159	0.590421	-0.121483	-0.0997012	0.263004	0.0847219	-0.128521	-0.134147	0.365545	-0.139881	-0.0243338	0.182633	-0.0929457	-0.111187	-0.18277	0.896419	-0.11748	-0.156704	0.38184	-0.115524	-0.0908127	-0.0650958	-0.0886321	-0.112527	-0.102701	-0.132099
mTAL_4	-0.117337	-0.106445	-0.103067	-0.103067	-0.103067	-0.1033	-0.104562	-0.103542	-0.103252	-0.103066	-0.103878	-0.104938	-0.105308	-0.105329	-0.103067	-0.105517	-0.107071	-0.0949057	-0.108681	-0.0745044	0.797214	-0.0862097	-0.13125	-0.117911	0.52602	-0.167999	-0.1461	0.218657	0.039626	-0.153457	-0.140344	0.340443	-0.151105	-0.0429573	0.10991	-0.0508333	-0.155261	-0.151386	0.883857	-0.107178	-0.163873	0.340467	-0.165754	-0.138018	-0.104056	-0.114916	-0.136796	-0.16227	-0.131843
mTAL_3	-0.105697	-0.0921138	-0.0891887	-0.0891887	-0.0891887	-0.0892978	-0.089887	-0.0894115	-0.0894955	-0.0895877	-0.0898898	-0.0900614	-0.0904617	-0.0916196	-0.0891887	-0.0911657	-0.0898053	-0.0822003	-0.0931402	-0.0625284	0.824542	-0.119883	-0.176394	-0.120829	0.528568	-0.15788	-0.155262	0.200714	0.0594278	-0.147775	-0.135463	0.33518	-0.148676	-0.033032	0.15326	-0.0774093	-0.153261	-0.167051	0.888303	-0.094884	-0.168842	0.332881	-0.175227	-0.132306	-0.100519	-0.120976	-0.140072	-0.147838	-0.13173
mTAL_7	-0.104131	-0.0922916	-0.0888048	-0.0888048	-0.0888048	-0.0889814	-0.0899394	-0.0891658	-0.0890847	-0.0891521	-0.089639	-0.0902244	-0.0905432	-0.0913697	-0.0888048	-0.0908266	-0.0922145	-0.081418	-0.0939576	-0.0612573	0.821775	-0.101959	-0.153354	-0.101227	0.521489	-0.120795	-0.121266	0.238269	0.0691141	-0.141221	-0.117519	0.363958	-0.127667	-0.0233975	0.162556	-0.0558284	-0.116047	-0.145176	0.903877	-0.0938815	-0.1358	0.379782	-0.133117	-0.106761	-0.0829642	-0.100974	-0.0931532	-0.129217	-0.111912
mTAL_2	-0.099141	-0.0869336	-0.0833925	-0.0833925	-0.0833925	-0.0835792	-0.0845928	-0.0837742	-0.0837144	-0.0837137	-0.0843333	-0.0848946	-0.0852834	-0.0861814	-0.0833925	-0.0855368	-0.0867344	-0.0763993	-0.0885015	-0.0566833	0.825989	-0.0993978	-0.149253	-0.105648	0.515275	-0.143124	-0.134922	0.227574	0.0705179	-0.139533	-0.113607	0.362201	-0.124281	-0.0199615	0.1488	-0.0486731	-0.131743	-0.138127	0.904738	-0.0881717	-0.144108	0.35729	-0.155488	-0.11614	-0.0852018	-0.101914	-0.118828	-0.15594	-0.110141
cTAL_4	-0.099549	-0.0872953	-0.083728	-0.083728	-0.083728	-0.0839166	-0.0849401	-0.0841135	-0.0840514	-0.0840509	-0.0846766	-0.0852448	-0.0856355	-0.0865343	-0.083728	-0.0858854	-0.0870892	-0.0767516	-0.0888709	-0.0570289	0.825543	-0.0996794	-0.149868	-0.105876	0.515685	-0.143689	-0.135473	0.229163	0.0699991	-0.140096	-0.114076	0.365178	-0.124629	-0.0204843	0.1486	-0.0489188	-0.132287	-0.138005	0.905692	-0.0885265	-0.144687	0.356714	-0.156114	-0.116607	-0.0855446	-0.102324	-0.119309	-0.156569	-0.110585
cTAL_7	-0.10022	-0.0881648	-0.0847804	-0.0847804	-0.0847804	-0.0849514	-0.0858792	-0.08513	-0.0850949	-0.0851083	-0.0856644	-0.0861552	-0.0865359	-0.0874586	-0.0847804	-0.0868644	-0.0880709	-0.0777185	-0.0897369	-0.0579874	0.825016	-0.100776	-0.149791	-0.103807	0.516712	-0.141628	-0.132817	0.228949	0.0710339	-0.140237	-0.114291	0.362451	-0.124887	-0.0208444	0.14985	-0.0507526	-0.129777	-0.140289	0.904894	-0.0896372	-0.144519	0.359059	-0.153473	-0.114481	-0.0837355	-0.100748	-0.117576	-0.154764	-0.111185
cTAL_2	-0.100863	-0.0886256	-0.0853179	-0.0853179	-0.0853179	-0.0854869	-0.0864033	-0.0856633	-0.0856373	-0.0856272	-0.0862053	-0.0866759	-0.0870638	-0.0880022	-0.0853179	-0.0874089	-0.0886132	-0.0783097	-0.090209	-0.0586409	0.823571	-0.101677	-0.151211	-0.107496	0.51404	-0.146152	-0.137227	0.224565	0.0676154	-0.142217	-0.115991	0.35941	-0.127084	-0.0227254	0.14521	-0.0517037	-0.134274	-0.141324	0.903458	-0.0902062	-0.14677	0.35455	-0.158373	-0.118674	-0.0871345	-0.103428	-0.121228	-0.158685	-0.112555
cTAL_5	-0.10303	-0.0909631	-0.0873389	-0.0873389	-0.0873389	-0.0875296	-0.0885644	-0.0877286	-0.0876368	-0.0876766	-0.0882455	-0.0888725	-0.0892439	-0.0900659	-0.0873389	-0.0893105	-0.0907765	-0.0801512	-0.0920887	-0.0602188	0.821636	-0.10264	-0.155213	-0.108294	0.515178	-0.142214	-0.135443	0.227263	0.0644035	-0.142704	-0.118751	0.358851	-0.129582	-0.0245149	0.145828	-0.0546774	-0.132832	-0.144196	0.902135	-0.092336	-0.145131	0.35961	-0.153231	-0.118646	-0.0890101	-0.106601	-0.115542	-0.151164	-0.113786
cTAL_6	-0.105214	-0.09331	-0.09016	-0.09016	-0.09016	-0.0903313	-0.0912605	-0.0905102	-0.0904619	-0.0903928	-0.0910213	-0.0915368	-0.0919229	-0.0927275	-0.09016	-0.092286	-0.0935775	-0.0829944	-0.0949994	-0.063271	0.817322	-0.107157	-0.154949	-0.111474	0.514934	-0.151402	-0.140721	0.220356	0.0603917	-0.14718	-0.122449	0.353499	-0.133861	-0.0288846	0.137212	-0.0593454	-0.139536	-0.149231	0.899563	-0.0953182	-0.151899	0.350674	-0.161848	-0.123992	-0.0918805	-0.10635	-0.124635	-0.160968	-0.118045
cTAL_3	-0.110072	-0.0972741	-0.0939311	-0.0939311	-0.0939311	-0.0940908	-0.0949559	-0.0942574	-0.0942092	-0.0941753	-0.0947157	-0.0952129	-0.0955825	-0.0964503	-0.0939311	-0.0959904	-0.0972157	-0.0866217	-0.0988502	-0.0666745	0.81404	-0.0540929	-0.112569	-0.113949	0.511554	-0.151897	-0.142672	0.219304	0.0546474	-0.149828	-0.127116	0.35005	-0.138987	-0.0329709	0.134483	-0.0190046	-0.141642	-0.125148	0.897005	-0.0965794	-0.153714	0.351201	-0.161173	-0.126838	-0.0955289	-0.114269	-0.123541	-0.1574	-0.121784
cTAL_1	-0.110372	-0.0974991	-0.0941403	-0.0941403	-0.0941403	-0.0943007	-0.0951691	-0.0944679	-0.0944071	-0.0943556	-0.0949054	-0.0954271	-0.095803	-0.0966216	-0.0941403	-0.0962619	-0.0975214	-0.0867473	-0.0992348	-0.066783	0.812274	-0.0364856	-0.0955242	-0.113515	0.511083	-0.157112	-0.144017	0.219177	0.0534727	-0.149701	-0.127504	0.349671	-0.139264	-0.0334694	0.128848	-0.00444068	-0.144686	-0.115972	0.895856	-0.0959025	-0.155832	0.347161	-0.164162	-0.128612	-0.0956735	-0.114624	-0.128998	-0.162709	-0.122459
DCT_8	-0.139785	-0.128864	-0.124699	-0.124699	-0.124699	-0.12491	-0.126055	-0.125131	-0.124562	-0.125218	-0.124848	-0.126395	-0.126605	-0.125811	-0.124699	-0.126981	-0.12884	-0.113971	-0.131357	-0.0905083	0.782966	-0.138602	-0.194884	-0.0895062	0.608812	-0.159418	-0.12231	0.36384	0.0370041	-0.115996	-0.130232	0.51244	-0.131091	-0.0234765	0.117375	-0.0777934	-0.147643	-0.141962	0.917572	-0.131474	-0.133495	0.358928	-0.129599	-0.131817	-0.102561	-0.130069	-0.126249	-0.123947	-0.115297
DCT_7	-0.159182	-0.141748	-0.136671	-0.136671	-0.136671	-0.136921	-0.13828	-0.137183	-0.137011	-0.137267	-0.137864	-0.138684	-0.139088	-0.140127	-0.136671	-0.139549	-0.141635	-0.132772	-0.144297	-0.118637	0.903608	-0.154574	-0.233638	-0.150365	0.28571	-0.167185	-0.173028	0.0733321	0.285752	0.498792	0.521652	0.174019	0.477419	0.601743	0.0240826	0.33715	-0.166324	0.431758	0.643672	-0.140986	0.488182	0.216388	-0.182303	-0.157102	-0.127217	-0.155314	-0.122231	-0.168975	0.559482
DCT_1	-0.202669	-0.18543	-0.178505	-0.178505	-0.178505	-0.178903	-0.181065	-0.179319	-0.178151	-0.179307	-0.178804	-0.181708	-0.180937	-0.179998	-0.178505	-0.180108	-0.185159	-0.168786	-0.189271	-0.146814	0.745595	-0.141847	-0.293886	-0.16227	0.328243	0.185675	-0.0145069	0.200507	0.135181	0.367689	0.337336	0.167745	0.299602	0.428566	0.2033	0.196173	0.0333508	0.267744	0.561931	-0.185698	0.548135	0.543217	0.156319	-0.0740145	-0.176267	-0.21657	0.317724	0.308373	0.432418
DCT_5	-0.156387	-0.139795	-0.135635	-0.135635	-0.135635	-0.135814	-0.136779	-0.136	-0.136084	-0.136194	-0.136893	-0.137065	-0.137622	-0.139123	-0.135635	-0.13818	-0.139777	-0.136225	-0.141185	-0.131001	0.740637	-0.159917	-0.227697	-0.149046	0.0519457	-0.21262	-0.194619	-0.0814649	0.359689	0.766439	0.795424	0.00308669	0.739141	0.843093	-0.0972872	0.496423	-0.191795	0.682528	0.332755	-0.138572	0.721615	0.00407678	-0.228884	-0.167388	-0.120181	-0.145347	-0.180676	-0.231394	0.833817
DCT_6	-0.17807	-0.172043	-0.166682	-0.166682	-0.166682	-0.167053	-0.169066	-0.16744	-0.16656	-0.167246	-0.167407	-0.169665	-0.16996	-0.16833	-0.166682	-0.169757	-0.172967	-0.162551	-0.175694	-0.154997	0.678586	-0.191875	-0.192158	-0.0347358	0.14051	-0.136513	-0.0621771	0.0320441	0.420114	0.85647	0.840554	0.0255459	0.802053	0.897932	-0.0711342	0.475555	-0.0976173	0.680134	0.266251	-0.171003	0.789599	0.0734879	-0.0893803	-0.0715336	-0.0353942	-0.0537375	-0.124219	-0.135946	0.877967
DCT_4	-0.00649774	0.0101385	0.0148759	0.0148759	0.0148759	0.0146107	0.0131612	0.0143332	0.0144387	0.0145346	0.0133593	0.0127262	0.0121883	0.0110868	0.0148759	0.0118647	0.0102209	0.0119417	0.00783691	0.0121835	0.598306	-0.106077	-0.182056	-0.160415	-0.12365	-0.218426	-0.205149	-0.17412	0.342337	0.852079	0.88163	-0.104853	0.822111	0.904058	-0.181275	0.583674	-0.201516	0.799977	0.101705	0.0154414	0.808615	-0.123628	-0.236447	-0.177971	-0.131069	-0.153295	-0.181034	-0.236084	0.926739
DCT_2	-0.129751	-0.11617	-0.113008	-0.113008	-0.113008	-0.11314	-0.113852	-0.113277	-0.113209	-0.113498	-0.113761	-0.114062	-0.114222	-0.115133	-0.113008	-0.114594	-0.116755	-0.116562	-0.117696	-0.119845	0.344578	-0.118407	-0.192956	-0.12682	-0.228597	-0.0922067	-0.125159	-0.184082	0.32389	0.918518	0.929456	-0.176022	0.871845	0.931233	-0.166002	0.571801	-0.111877	0.832087	-0.137426	-0.114091	0.920077	-0.130175	-0.110183	-0.121438	-0.114219	-0.135937	-0.0426994	-0.0790586	0.986853
DCT_3	-0.125863	-0.116122	-0.112574	-0.112574	-0.112574	-0.112737	-0.113621	-0.112908	-0.112598	-0.113123	-0.113083	-0.113883	-0.113901	-0.114006	-0.112574	-0.114185	-0.116413	-0.114501	-0.118298	-0.116747	0.338115	-0.115494	-0.170597	-0.0786487	-0.190227	-0.0360711	-0.0625202	-0.141739	0.353994	0.939501	0.936839	-0.173891	0.885625	0.942933	-0.123732	0.565534	-0.0559711	0.823211	-0.149201	-0.113626	0.941913	-0.0755265	-0.0388323	-0.0700518	-0.074028	-0.0980855	0.00449413	-0.0183112	0.992441
CNT_4	-0.131466	-0.115365	-0.110668	-0.110668	-0.110668	-0.110918	-0.112274	-0.111179	-0.111096	-0.110902	-0.112176	-0.112677	-0.112992	-0.114379	-0.110668	-0.113139	-0.114957	-0.116647	-0.117466	-0.122051	0.310024	0.0345791	-0.0583453	-0.135889	-0.282864	-0.104325	-0.144097	-0.206357	0.316659	0.893235	0.921366	-0.170676	0.864484	0.912803	-0.172634	0.690272	-0.12147	0.912025	-0.153574	-0.104501	0.894899	-0.168406	-0.137874	-0.126034	-0.113067	-0.134874	-0.0582236	-0.113038	0.974197
CNT_1	-0.160863	-0.145098	-0.13998	-0.13998	-0.13998	-0.140237	-0.14163	-0.140506	-0.140188	-0.140664	-0.141098	-0.142044	-0.141345	-0.142932	-0.13998	-0.140801	-0.142649	-0.144049	-0.147231	-0.141163	-0.28236	-0.0633225	-0.238312	-0.102672	-0.0289996	0.284615	0.0111018	0.339563	-0.22228	-0.188496	-0.173412	0.535322	-0.157973	-0.200332	0.182368	-0.143368	0.106402	-0.0469745	0.0377037	-0.147917	0.041701	0.162438	0.184267	-0.0128436	-0.133895	-0.163408	0.393544	0.357725	-0.113042
CNT_3	-0.161706	-0.143032	-0.137204	-0.137204	-0.137204	-0.137513	-0.139194	-0.137837	-0.137705	-0.137577	-0.139019	-0.139695	-0.139039	-0.141682	-0.137204	-0.138281	-0.141595	-0.143998	-0.145434	-0.143269	-0.298566	0.0923468	-0.10993	-0.126294	-0.12046	0.315011	0.002782	0.282431	-0.232737	-0.220086	-0.170623	0.484297	-0.16067	-0.215458	0.190606	-0.0203387	0.123915	0.0323203	0.0259788	-0.138078	0.0511247	0.175642	0.184537	-0.0101469	-0.139986	-0.167536	0.438445	0.355339	-0.109578
CNT_2	-0.106855	-0.0943206	-0.0905055	-0.0905055	-0.0905055	-0.0907098	-0.0918186	-0.0909231	-0.09078	-0.0909476	-0.091597	-0.0921488	-0.0903493	-0.0932195	-0.0905055	-0.0886261	-0.0941059	-0.0940169	-0.0960596	-0.0905463	-0.200818	0.0392526	-0.159825	-0.103717	-0.217401	0.772146	0.238618	0.0578314	-0.156239	-0.142012	-0.0961069	-0.0690969	-0.111734	-0.134644	0.467056	-0.0948896	0.437575	-0.0697055	-0.128009	-0.0956761	0.331598	0.616045	0.581898	0.17993	-0.0920287	-0.110493	0.951802	0.857328	0.00298572
CNT_6	-0.110094	-0.0974431	-0.0936402	-0.0936402	-0.0936402	-0.0938404	-0.0949268	-0.0940494	-0.0938905	-0.0940974	-0.0946755	-0.0952501	-0.09344	-0.0962486	-0.0936402	-0.0917561	-0.0971739	-0.0969809	-0.0992185	-0.0933196	-0.20595	0.0362517	-0.164443	-0.104706	-0.212618	0.770402	0.237289	0.0651014	-0.161038	-0.143544	-0.100208	-0.0594136	-0.115383	-0.137969	0.464833	-0.0988702	0.434982	-0.0721459	-0.128291	-0.0989816	0.329533	0.614127	0.581805	0.177192	-0.0950278	-0.114266	0.950927	0.859557	-0.000241666
CNT_5	-0.135142	-0.1199	-0.115236	-0.115236	-0.115236	-0.115481	-0.11681	-0.115737	-0.115542	-0.115799	-0.116503	-0.117206	-0.115542	-0.118433	-0.115236	-0.113982	-0.119062	-0.119515	-0.12198	-0.115949	-0.249268	0.0137498	-0.202417	-0.117723	-0.189448	0.71192	0.194224	0.149361	-0.195649	-0.174372	-0.130341	0.109742	-0.138557	-0.170869	0.433459	-0.118821	0.385979	-0.0685655	-0.0908977	-0.121802	0.281524	0.547254	0.525183	0.140326	-0.116921	-0.140624	0.891664	0.801254	-0.0315712
CCD_2	-0.166619	-0.149582	-0.1438	-0.1438	-0.1438	-0.144124	-0.145886	-0.144463	-0.144119	-0.144061	-0.145314	-0.146411	-0.14583	-0.147546	-0.1438	-0.14502	-0.149139	-0.149048	-0.152074	-0.147453	-0.313996	0.109178	-0.0827862	-0.120186	-0.09056	0.244126	-0.0159707	0.310199	-0.248504	-0.21737	-0.181446	0.52141	-0.167755	-0.222593	0.124779	-0.0043811	0.0796718	0.0417254	0.0300113	-0.143428	0.0198481	0.124944	0.144629	-0.036701	-0.145533	-0.172871	0.363152	0.291654	-0.122616
CCD_6	-0.155797	-0.140618	-0.135282	-0.135282	-0.135282	-0.135571	-0.13714	-0.135873	-0.135385	-0.135943	-0.13629	-0.137608	-0.136494	-0.137941	-0.135282	-0.135427	-0.140269	-0.138245	-0.143304	-0.133775	-0.290243	-0.0374631	-0.231537	-0.104523	-0.0685767	0.432668	0.0813961	0.330681	-0.233504	-0.186337	-0.165176	0.454596	-0.154175	-0.19875	0.249576	-0.134665	0.203505	-0.0474489	0.00697608	-0.142943	0.133504	0.307696	0.316652	0.0347062	-0.13577	-0.164696	0.578132	0.516926	-0.0858971
CCD_3	-0.161555	-0.145077	-0.139359	-0.139359	-0.139359	-0.139674	-0.141381	-0.140002	-0.139525	-0.140036	-0.140557	-0.141889	-0.14042	-0.14244	-0.139359	-0.138951	-0.14229	-0.142807	-0.147375	-0.138145	-0.281918	-0.0195039	-0.238429	-0.122432	-0.116182	0.603854	0.140847	0.240916	-0.227487	-0.183729	-0.165866	0.274919	-0.164764	-0.194792	0.371736	-0.145708	0.303003	-0.0745748	-0.0597105	-0.147149	0.211932	0.444993	0.444294	0.0880463	-0.14013	-0.169747	0.769543	0.718155	-0.0697942
CCD_10	-0.162213	-0.158665	-0.152915	-0.152915	-0.152915	-0.153258	-0.155119	-0.153616	-0.152292	-0.15366	-0.152705	-0.155673	-0.153711	-0.152485	-0.152915	-0.151771	-0.157424	-0.148762	-0.161899	-0.138742	-0.276015	-0.0340322	-0.193146	-2.6572e-05	0.0210124	0.720005	0.305902	0.347316	-0.166427	-0.112314	-0.150002	0.231955	-0.134714	-0.158131	0.428277	-0.177384	0.428187	-0.121018	-0.0859399	-0.161402	0.279006	0.604942	0.634108	0.201398	-0.0515298	-0.086882	0.874221	0.870846	-0.0513932
CCD_5	-0.14015	-0.124837	-0.120096	-0.120096	-0.120096	-0.120335	-0.121633	-0.120585	-0.12051	-0.120682	-0.121552	-0.122019	-0.120524	-0.123705	-0.120096	-0.119169	-0.124637	-0.125437	-0.127057	-0.122808	-0.261767	0.00481065	-0.205422	-0.107833	-0.181636	0.663536	0.174882	0.195915	-0.192849	-0.189943	-0.133043	0.210725	-0.136091	-0.180785	0.410723	-0.120123	0.361435	-0.0585713	-0.0541688	-0.126968	0.24612	0.499207	0.479945	0.13062	-0.107531	-0.131691	0.833636	0.72742	-0.0435863
CCD_11	-0.147894	-0.135296	-0.130425	-0.130425	-0.130425	-0.130691	-0.132137	-0.13097	-0.130299	-0.131062	-0.130939	-0.132568	-0.130721	-0.131936	-0.130425	-0.12906	-0.134343	-0.130905	-0.137829	-0.124116	-0.266006	-0.00394855	-0.213434	-0.0987616	-0.115842	0.709901	0.218834	0.210688	-0.213252	-0.152778	-0.148307	0.137272	-0.151086	-0.173175	0.4131	-0.142198	0.384195	-0.0903194	-0.103709	-0.137753	0.287734	0.566388	0.561907	0.139275	-0.121671	-0.150504	0.892633	0.844441	-0.0410477
CCD_1	-0.138007	-0.123681	-0.118914	-0.118914	-0.118914	-0.119172	-0.12057	-0.119441	-0.119068	-0.119495	-0.119928	-0.120986	-0.119267	-0.121539	-0.118914	-0.117644	-0.123352	-0.121845	-0.126019	-0.117097	-0.256941	0.00911792	-0.204968	-0.111228	-0.165137	0.704369	0.200308	0.180291	-0.204867	-0.168443	-0.135581	0.135629	-0.141303	-0.172609	0.417469	-0.123222	0.381716	-0.071043	-0.0888262	-0.125662	0.283221	0.550517	0.533428	0.136661	-0.11971	-0.144864	0.887164	0.805546	-0.0338579
CCD_8	-0.130033	-0.114781	-0.110228	-0.110228	-0.110228	-0.110477	-0.111825	-0.110736	-0.110651	-0.110711	-0.111724	-0.112226	-0.110616	-0.113866	-0.110228	-0.109003	-0.11465	-0.115494	-0.1168	-0.112892	-0.247092	0.0191627	-0.194604	-0.120097	-0.213498	0.710722	0.190397	0.132596	-0.190422	-0.181551	-0.12372	0.100118	-0.133109	-0.170717	0.432494	-0.111465	0.388242	-0.0623468	-0.0869239	-0.116545	0.280281	0.543142	0.515829	0.142265	-0.112604	-0.132983	0.890764	0.782257	-0.027836
CCD_4	-0.129996	-0.114729	-0.110066	-0.110066	-0.110066	-0.110315	-0.111663	-0.110574	-0.110437	-0.110604	-0.111464	-0.112065	-0.110411	-0.113527	-0.110066	-0.108794	-0.113827	-0.114848	-0.116699	-0.111765	-0.240166	0.0196869	-0.195358	-0.118014	-0.202846	0.722421	0.197523	0.129908	-0.1868	-0.173142	-0.123306	0.0841561	-0.133013	-0.165556	0.443972	-0.112547	0.394509	-0.0655085	-0.0933116	-0.116354	0.287427	0.55494	0.528873	0.1471	-0.112118	-0.134429	0.901253	0.804732	-0.0257081
CCD_7	-0.111833	-0.0998421	-0.0960052	-0.0960052	-0.0960052	-0.0962118	-0.0973327	-0.0964274	-0.0963275	-0.0964742	-0.0971939	-0.0976663	-0.0958948	-0.0988953	-0.0960052	-0.0942189	-0.0993323	-0.0999577	-0.101684	-0.0970004	-0.205738	0.0338422	-0.157717	-0.0910255	-0.214115	0.780371	0.248576	0.0652887	-0.144158	-0.145601	-0.0965014	-0.0581272	-0.110123	-0.136465	0.482804	-0.103116	0.449146	-0.0760162	-0.125277	-0.101491	0.324356	0.617558	0.587401	0.193828	-0.0773938	-0.0948141	0.952985	0.857022	-0.00161257
CCD_9	-0.118204	-0.103916	-0.0996883	-0.0996883	-0.0996883	-0.0999133	-0.101135	-0.100148	-0.100073	-0.100166	-0.101046	-0.101498	-0.0997928	-0.103025	-0.0996883	-0.0981379	-0.103492	-0.104402	-0.105758	-0.101573	-0.221919	0.0310545	-0.1777	-0.113544	-0.220851	0.749411	0.215226	0.090032	-0.171111	-0.162983	-0.108767	0.0109178	-0.121854	-0.152138	0.458761	-0.101999	0.417474	-0.0650151	-0.107798	-0.105399	0.308468	0.583908	0.551716	0.163876	-0.101845	-0.121532	0.929288	0.826215	-0.0113153
OMCD_2	-0.179495	-0.158624	-0.153781	-0.153781	-0.153781	-0.154128	-0.156012	-0.15449	-0.154137	-0.154523	-0.155429	-0.156573	-0.155235	-0.157904	-0.153781	-0.153854	-0.157038	-0.15913	-0.16264	-0.156465	-0.313143	-0.0335746	-0.236705	-0.142901	-0.167142	0.580616	0.111807	0.194682	-0.24611	-0.216702	-0.1837	0.246092	-0.18492	-0.220944	0.351288	-0.168158	0.282055	-0.0950659	-0.0781627	-0.162308	0.179837	0.405195	0.407101	0.0709381	-0.150307	-0.15641	0.747012	0.679688	-0.0905355
OMCD_6	-0.123013	-0.108475	-0.104037	-0.104037	-0.104037	-0.104272	-0.105547	-0.104517	-0.104439	-0.10454	-0.105455	-0.105926	-0.104248	-0.107527	-0.104037	-0.102402	-0.108194	-0.109	-0.10985	-0.106301	-0.233277	0.0298164	-0.183294	-0.117105	-0.225109	0.738059	0.206831	0.0999681	-0.179842	-0.171386	-0.114779	0.0344324	-0.126979	-0.160302	0.448347	-0.104549	0.40855	-0.0646397	-0.1037	-0.109866	0.299422	0.571448	0.540754	0.15644	-0.106294	-0.127143	0.919394	0.812244	-0.0174744
OMCD_1	-0.130369	-0.114644	-0.109953	-0.109953	-0.109953	-0.110201	-0.111548	-0.11046	-0.110378	-0.110192	-0.111451	-0.111949	-0.11028	-0.113641	-0.109953	-0.108565	-0.114218	-0.115233	-0.116493	-0.113052	-0.246012	0.167001	-0.0600689	-0.127318	-0.256567	0.735964	0.200625	0.0575572	-0.190158	-0.18126	-0.12226	-0.0247274	-0.137604	-0.170036	0.435536	-0.000280873	0.404344	-0.00624501	-0.128622	-0.109193	0.293314	0.565605	0.536317	0.150903	-0.112339	-0.134373	0.920545	0.810216	-0.0242116
OMCD_7	0.0378885	0.0541843	0.0588917	0.0588917	0.0588917	0.0586447	0.0572914	0.0583861	0.0584705	0.0586738	0.0574006	0.0568842	0.0585651	0.05521	0.0588917	0.0602362	0.0546096	0.0535951	0.0521201	0.0555719	-0.221689	0.160396	-0.0753298	-0.144718	-0.296618	0.716835	0.180744	0.0189508	-0.213371	-0.203371	-0.14027	-0.0649526	-0.157814	-0.192082	0.40767	-0.0166141	0.385672	-0.0253317	-0.153601	0.0599419	0.272305	0.539686	0.514667	0.133618	-0.125931	-0.150641	0.905953	0.789621	-0.0412782
OMCD_5	-0.114639	-0.101353	-0.0973266	-0.0973266	-0.0973266	-0.0975463	-0.0987387	-0.0977756	-0.0976337	-0.0977725	-0.0985229	-0.0990937	-0.0973285	-0.100272	-0.0973266	-0.095621	-0.101203	-0.101257	-0.103226	-0.0979428	-0.216286	0.0331837	-0.170845	-0.109206	-0.217026	0.76076	0.227375	0.0785357	-0.168001	-0.153986	-0.10539	-0.0248567	-0.119412	-0.146234	0.45969	-0.101425	0.426863	-0.0695993	-0.119162	-0.102889	0.319811	0.600715	0.568699	0.170393	-0.0990339	-0.1178	0.942222	0.844085	-0.00610098
OMCD_4	-0.138194	-0.120182	-0.116377	-0.116377	-0.116377	-0.11664	-0.118066	-0.116914	-0.116827	-0.116938	-0.117963	-0.11849	-0.116835	-0.120279	-0.116377	-0.115203	-0.117706	-0.12185	-0.122851	-0.119938	-0.23312	0.013179	-0.187014	-0.137968	-0.239393	0.745323	0.192989	0.0144973	-0.182776	-0.173391	-0.131156	-0.0843203	-0.148986	-0.16592	0.466123	-0.13387	0.399306	-0.101949	-0.154085	-0.122912	0.285527	0.559173	0.534837	0.149774	-0.118668	-0.123084	0.919177	0.844868	-0.0318222
OMCD_3	-0.119647	-0.103148	-0.100684	-0.100684	-0.100684	-0.100911	-0.102145	-0.101149	-0.101068	-0.101175	-0.102046	-0.102512	-0.100815	-0.104038	-0.100684	-0.0991667	-0.104647	-0.105274	-0.106857	-0.103437	-0.223473	0.02423	-0.149427	-0.123499	-0.268195	0.744324	0.21314	-0.0126747	-0.17338	-0.1648	-0.110121	-0.147727	-0.129903	-0.153821	0.434155	-0.117654	0.414559	-0.0967263	-0.161141	-0.106452	0.305112	0.579967	0.548335	0.161765	-0.102376	-0.0925727	0.925033	0.820996	-0.0128471
IMCD_6	-0.11105	-0.105794	-0.101563	-0.101563	-0.101563	-0.101792	-0.103036	-0.102031	-0.101831	-0.102059	-0.102712	-0.103407	-0.101621	-0.104065	-0.101563	-0.0998201	-0.10381	-0.104721	-0.107434	-0.101965	-0.186771	0.0257217	-0.123438	-0.012106	-0.160783	0.834391	0.328398	0.0927978	-0.066731	-0.117258	-0.0755461	-0.0763174	-0.0805941	-0.110062	0.554461	-0.11803	0.520801	-0.0968038	-0.123584	-0.107334	0.328183	0.668208	0.65381	0.274907	0.00228872	-0.0176729	0.973838	0.892648	0.00404848
IMCD_7	-0.12336	-0.117273	-0.112757	-0.112757	-0.112757	-0.113011	-0.114393	-0.113277	-0.112889	-0.113307	-0.113722	-0.114804	-0.112973	-0.114897	-0.112757	-0.111134	-0.113446	-0.114845	-0.118905	-0.111007	-0.19298	0.0128081	-0.141744	-0.0232937	-0.133365	0.827517	0.319106	0.0895965	-0.0827288	-0.11149	-0.0933446	-0.09141	-0.0987409	-0.115583	0.551785	-0.136792	0.503752	-0.115118	-0.143307	-0.119107	0.321009	0.659486	0.653659	0.260122	-0.0157521	-0.0374566	0.966283	0.920123	-0.00793325
IMCD_2	-0.144707	-0.128098	-0.124772	-0.124772	-0.124772	-0.125054	-0.126582	-0.125348	-0.124866	-0.12537	-0.12574	-0.127037	-0.125231	-0.127284	-0.124772	-0.123478	-0.125209	-0.127006	-0.131484	-0.122838	-0.232074	-0.00267612	-0.184485	-0.131222	-0.196993	0.745875	0.21104	-0.00550321	-0.19141	-0.146972	-0.142753	-0.170504	-0.161243	-0.159773	0.448388	-0.157723	0.396017	-0.13577	-0.197773	-0.131783	0.293904	0.576074	0.564765	0.148184	-0.12487	-0.12294	0.919454	0.891296	-0.0357817
IMCD_5	-0.105334	-0.0951078	-0.0914434	-0.0914434	-0.0914434	-0.0916441	-0.0927332	-0.0918536	-0.0915169	-0.0918892	-0.0921468	-0.0930574	-0.0911552	-0.0932502	-0.0914434	-0.0893698	-0.0949541	-0.0930516	-0.096952	-0.0882503	-0.195087	0.0365016	-0.151542	-0.0862237	-0.187572	0.784484	0.263753	0.0647196	-0.148915	-0.122819	-0.0941534	-0.0995192	-0.108499	-0.125082	0.467757	-0.100282	0.451272	-0.0807306	-0.141525	-0.0966236	0.344173	0.640206	0.612224	0.193137	-0.0823562	-0.101814	0.962308	0.886298	0.00705121
IMCD_8	-0.141479	-0.139573	-0.134243	-0.134243	-0.134243	-0.134546	-0.136191	-0.134863	-0.13415	-0.134888	-0.13492	-0.136681	-0.134834	-0.135578	-0.134243	-0.132931	-0.132073	-0.134326	-0.140934	-0.129183	-0.191516	-0.0141156	-0.144254	0.0236497	-0.0438053	0.834508	0.356818	0.128644	-0.0480058	-0.0847631	-0.104471	-0.0825951	-0.101674	-0.106184	0.588745	-0.173341	0.519449	-0.151159	-0.155626	-0.141657	0.299796	0.663629	0.684051	0.293011	0.0197166	-0.00894788	0.943542	0.956878	-0.0252133
IMCD_3	-0.144041	-0.129956	-0.12522	-0.12522	-0.12522	-0.125503	-0.127037	-0.125798	-0.125671	-0.12579	-0.126865	-0.127493	-0.125976	-0.12907	-0.12522	-0.12442	-0.12009	-0.130584	-0.13082	-0.129268	-0.186366	-0.0044585	-0.181628	-0.100473	-0.163553	0.744543	0.212319	-0.0341238	-0.111343	-0.133255	-0.126999	-0.172142	-0.142652	-0.134039	0.537522	-0.158153	0.405674	-0.136987	-0.181455	-0.132021	0.25191	0.537671	0.533852	0.185782	-0.0751308	-0.0911151	0.866836	0.870934	-0.0421753
IMCD_4	-0.219993	-0.20159	-0.197515	-0.197515	-0.197515	-0.197961	-0.20038	-0.198426	-0.197424	-0.19848	-0.198597	-0.201101	-0.199641	-0.200383	-0.197515	-0.19559	-0.193298	-0.199047	-0.200233	-0.19567	-0.316929	-0.0988049	-0.254784	-0.16782	-0.178227	0.58201	0.117205	-0.110285	-0.252561	-0.180195	-0.235603	-0.287079	-0.253524	-0.223678	0.336972	-0.289218	0.257699	-0.264154	-0.301492	-0.208505	0.146793	0.392237	0.434134	0.0637637	-0.168191	-0.148822	0.722473	0.795387	-0.13262
IMCD_1	-0.172861	-0.151503	-0.153779	-0.153779	-0.153779	-0.154126	-0.15601	-0.154489	-0.153872	-0.154016	-0.15493	-0.156571	-0.155545	-0.156344	-0.153779	-0.154445	-0.159682	-0.156215	-0.162119	-0.156513	-0.323201	-0.0843202	-0.119252	-0.156225	-0.268213	0.388965	0.0612137	-0.129491	-0.258653	-0.208774	-0.188901	-0.246752	-0.206668	-0.22368	0.119863	-0.225407	0.172912	-0.20686	-0.241291	-0.162483	0.0963349	0.264889	0.283891	0.0117238	-0.146965	-0.0456952	0.538083	0.476913	-0.109975
Abbreviations				Segment name abbreviations
Neutro: neutrophils				S1: S1 proximal tubule
Podo: podocytes				S2: S2 proximal tubule
Endo: endothelials				S3: S3 proximal tubule
LOH: loop of Henle				SDL: short descending limb
DCT: distal convolved tubule				LDLOM: long descending limb, outer medulla
PT: proximal tubule				LDLIM: long descending limb, inner medulla
CD-PT: collecting duct principal cell				tAL: thin ascending limb
CD-IC: CD intercalated cell				mTAL: medullary thick ascending limb
Macro: macrophages				cTAL: cortical thick ascending limb
Fib: fibroblasts				DCT: distal convoluted tubule
NK: natural killers				CNT: connecting tubule
				CCD: cortical collecting gduct
				OMCD: outer medulllary collecting duct
				IMCD: inner medullar collecting duct
[truncated: 56 more columns]

## Sheet: Supplementary Figure 1c
Segerstolpe et al. constructed bulk tissue and as single cell reference
Real proportions, MuSiC, NNLS, BSEQ-sc and CIBERSORT estimated proportions can be found in Source Data of Figure 2a
MuSiC with markers estimated proportions
	alpha	beta	gamma	delta	acinar	ductal
H1	0.497178	0.10138	0.0631554	0.156699	0.145859	0.0357273
H2	0.488631	0.21006	0.0699026	0.0797258	0.0363497	0.11533
H3	0.627264	0.101389	0.138439	0.0685075	0.0165471	0.0478534
H4	0.0823064	0.262568	0.0529431	0.00774836	0.538641	0.0557936
H5	0.674166	0.202018	0.00573812	0.0485499	0.00844315	0.0610852
H6	0.452065	0.151693	0.0469093	0.101361	0.00247345	0.245499
D1	0.569902	0.04273	0.269962	0.0567147	0.0138231	0.0468681
D2	0.37904	0.0154254	0.015088	0.0410286	0.0759042	0.473514
D3	0.376306	0.0103484	0.0144709	0.0176341	0.024335	0.556906
D4	0.486477	0.110132	0.0691008	0.124234	0.0305435	0.179512
NNLS with markers estimated proportions
	alpha	beta	gamma	delta	acinar	ductal
H1	0.290581	0.0728751	0.0458165	0.0899306	0.0944466	0.40635
H2	0.536501	0.198435	0.0646144	0.0787745	0.0457733	0.0759019
H3	0.448608	0.0669908	0.0891101	0.043838	0.0122252	0.339228
H4	0.0982902	0.276805	0.05494	0.00770546	0.562259	0
H5	0.718928	0.229796	0	0.0512759	0	0
H6	0.569831	0.200106	0.0576898	0.134059	0.00101955	0.0372949
D1	0.528939	0.0435346	0.252489	0.05346	0.0132236	0.108353
D2	0.452495	0.0147482	0.0130091	0.0440051	0.0986888	0.377054
D3	0.447238	0	0.00432609	0.0158115	0.0472806	0.485344
D4	0.420061	0.0877656	0.0539018	0.0959027	0.028374	0.313995
P.S. markers are provided by BSEQ-sc

## Sheet: Supplementary Figure 2a
Xin et al. constructed bulk expression and Segerstolpe et al. as reference
Real proportions, MuSiC, NNLS, BSEQ-sc and CIBERSORT estimated proportions can be found in Source Data of Figure 2b
MuSiC with markers estimated proportions
	alpha	beta	delta	gamma
H1	0.452639	0.00661698	0.0400664	0.500677
H2	0.0612737	0.0159647	0.0227962	0.899965
H3	0.923782	0.0172161	0.059002	0
H4	0.477206	0.0308659	0	0.491928
H5	0.461464	0.02857	0.0941785	0.415787
H6	0.771685	0.00244682	0.0567546	0.169114
H7	0.643681	0.0709359	0	0.285383
H8	0.307145	0.013516	0.110502	0.568837
H9	0.660674	0.0089194	0.00262644	0.32778
H10	0.455232	0.0355137	0.0393818	0.469873
H11	0.5549	0.00871175	0.0100929	0.426296
H12	0.927749	0.0646164	0.0076348	0
D1	0.227765	0.00436103	0.0152311	0.752643
D2	0.54126	0.00576679	0.0317785	0.421195
D3	0.711885	0.0128069	0.036016	0.239292
D4	0.885694	0.0978329	0.0164727	0
D5	0.992344	0.00268621	0.00497028	0
D6	0.959465	0.0297982	0.0107369	0
NNLS with markers estimated proportions
	alpha	beta	delta	gamma
H1	0.272079	0.00358158	0.027493	0.696846
H2	0.0421278	0.0094486	0.0144055	0.934018
H3	0.440764	0.00742523	0.0279753	0.523835
H4	0.115981	0.0081543	0	0.875865
H5	0.632894	0.0339175	0.112451	0.220738
H6	0.937031	0.00285927	0.06011	0
H7	0.233081	0.0237381	0	0.74318
H8	0.204221	0.00874202	0.0687284	0.718309
H9	0.249137	0.00327769	0.00106704	0.746518
H10	0.457027	0.0324928	0.0381009	0.472379
H11	0.155445	0.00220537	0.00345208	0.838898
H12	0.314122	0.0204121	0.00262759	0.662838
D1	0.106237	0.00164509	0.00760211	0.884515
D2	0.375431	0.0035958	0.0227095	0.598264
D3	0.951868	0.00846586	0.0396661	0
D4	0.90634	0.0797904	0.0138695	0
D5	0.994255	0.00137037	0.00437448	0
D6	0.916482	0.0257955	0.00954707	0.0481759
P.S. markers are provided by BSEQ-sc

## Sheet: Supplementary Figure 2b
Xin et al. constructed bulk expression and Xin et al. as reference
Real proportions
	alpha	beta	delta	gamma
H1	0.716216	0.175676	0.0675676	0.0405405
H2	0.166667	0.541667	0.0833333	0.208333
H3	0.642857	0.238095	0.0714286	0.047619
H4	0.518519	0.37037	0	0.111111
H5	0.442308	0.423077	0.0961538	0.0384615
H6	0.75	0.145833	0.0833333	0.0208333
H7	0.296296	0.555556	0	0.148148
H8	0.333333	0.380952	0.0714286	0.214286
H9	0.702703	0.189189	0.027027	0.0810811
H10	0.418605	0.534884	0.0465116	0
H11	0.79661	0.169492	0.0169492	0.0169492
H12	0.626866	0.358209	0.0149254	0
D1	0.431818	0.136364	0.0340909	0.397727
D2	0.60241	0.216867	0.060241	0.120482
D3	0.483333	0.433333	0.0333333	0.05
D4	0.492857	0.482143	0.0178571	0.00714286
D5	0.921212	0.0666667	0.00606061	0.00606061
D6	0.603865	0.36715	0.0241546	0.00483092
MuSiC estimated proportions
	alpha	beta	delta	gamma
H1	0.52827	0.332244	0.0601864	0.079299
H2	0.166495	0.651704	0.0354756	0.146325
H3	0.662059	0.212618	0.0744479	0.0508755
H4	0.460668	0.373767	0	0.165565
H5	0.498365	0.356436	0.132528	0.012671
H6	0.810784	0.107574	0.0809313	0.000710055
H7	0.318773	0.560339	0	0.120888
H8	0.316334	0.375233	0.155437	0.152996
H9	0.648891	0.183755	0.00452075	0.162834
H10	0.541445	0.382424	0.0760961	3.55363e-05
H11	0.734688	0.205347	0.0203558	0.03961
H12	0.622265	0.369237	0.00849792	0
D1	0.420413	0.167479	0.0323271	0.37978
D2	0.652467	0.19748	0.058916	0.0911375
D3	0.403229	0.510061	0.0322292	0.0544805
D4	0.508183	0.469062	0.0165715	0.00618334
D5	0.933795	0.056488	0.00892341	0.000793917
D6	0.628053	0.350874	0.0130208	0.00805215
NNLS estimated proportions
	alpha	beta	delta	gamma
H1	0.455452	0.328561	0.0654943	0.150493
H2	0.142216	0.597763	0.0364646	0.223557
H3	0.615127	0.320516	0.0643572	0
H4	0.407503	0.543128	0.00267558	0.046694
H5	0.646647	0.165485	0.187868	0
H6	0.90692	0	0.0930802	0
H7	0.316407	0.598652	1.94665e-05	0.0849217
H8	0.273503	0.374593	0.150458	0.201446
H9	0.573422	0.228986	0.00589213	0.1917
H10	0.539337	0.260771	0.0726148	0.127277
H11	0.596565	0.115967	0.0334786	0.253989
H12	0.678951	0.312957	0.00809167	0
D1	0.366601	0.0644582	0.035516	0.533425
D2	0.63146	0.22034	0.0597172	0.0884828
D3	0.335216	0.636157	0.0286272	0
D4	0.639943	0.34471	0.015347	0
D5	1	0	0	0
D6	0.679757	0.302904	0.0145814	0.0027569
BSEQ-sc estimated proportions
	alpha	beta	delta	gamma
H1	0.695566	0.181558	0.0870734	0.0358017
H2	0.250601	0.399339	0.0896065	0.260453
H3	0.768574	0.126933	0.0587834	0.045709
H4	0.388563	0.4497	0.000359273	0.161378
H5	0.676002	0.112524	0.153313	0.0581621
H6	0.833974	0.0940063	0.0718457	0.000173663
H7	0.702256	0.0858492	0	0.211895
H8	0.432716	0.296961	0.152088	0.118235
H9	0.781501	0.0522075	0.0040086	0.162283
H10	0.514228	0.428113	0.0574157	0.000242873
H11	0.686538	0.263137	0.0268053	0.0235199
H12	0.822147	0.169937	0.00791557	0
D1	0.370048	0.139394	0.0259189	0.464639
D2	0.797765	0.0922454	0.0458692	0.0641209
D3	0.744733	0.164066	0.0355203	0.05568
D4	0.834173	0.142933	0.0161503	0.00674328
D5	0.947001	0.0426593	0.0103395	0
D6	0.815379	0.163605	0.0128105	0.00820549
CIBERSORT estimated proportions
	alpha	beta	delta	gamma
H1	0.671131	0.161322	0.126173	0.0413743
H2	0.128398	0.657156	0.0611663	0.15328
H3	0.618902	0.248469	0.0794188	0.0532099
H4	0.386705	0.429101	0	0.18417
H5	0.497436	0.293272	0.150982	0.0583093
H6	0.712614	0.18053	0.105643	0.00121288
H7	0.447788	0.374637	0	0.177576
H8	0.382293	0.313959	0.166054	0.137694
H9	0.672345	0.13645	0.00641513	0.18479
H10	0.476757	0.445095	0.0779643	0.0002
H11	0.647845	0.291219	0.0349497	0.0259856
H12	0.505238	0.486718	0.00768968	0.0004
D1	0.347971	0.133027	0.0353528	0.483649
D2	0.723442	0.128992	0.0681346	0.079431
D3	0.655608	0.238401	0.0446554	0.0613353
D4	0.587634	0.389339	0.0169878	0.00603825
D5	0.905118	0.0764224	0.0173534	0.00110655
D6	0.677328	0.298318	0.0157989	0.00855493
MuSiC with markers estimated proportions
	alpha	beta	delta	gamma
H1	0.653247	0.215757	0.0962706	0.0347251
H2	0.0931814	0.780305	0.0325159	0.0939973
H3	0.657359	0.230521	0.0683591	0.0437611
H4	0.382862	0.412182	0	0.204956
H5	0.397329	0.409287	0.132989	0.0603949
H6	0.826829	0.0766696	0.0959054	0.000596372
H7	0.303921	0.469698	0	0.226381
H8	0.351913	0.294314	0.194911	0.158862
H9	0.653605	0.168925	0.00434149	0.173128
H10	0.508792	0.41735	0.0738449	1.32727e-05
H11	0.754615	0.207458	0.0204713	0.0174565
H12	0.572153	0.420304	0.00754286	0
D1	0.349357	0.167388	0.0313525	0.451902
D2	0.667094	0.201767	0.0622717	0.0688666
D3	0.601323	0.28041	0.0433939	0.074873
D4	0.703963	0.26652	0.0214099	0.00810717
D5	0.946542	0.0439888	0.00889573	0.000573303
D6	0.65358	0.325517	0.0129626	0.00794041
NNLS with markers estimated proportions
	alpha	beta	delta	gamma
H1	0.455452	0.328561	0.0654943	0.150493
H2	0.142216	0.597763	0.0364646	0.223557
H3	0.615127	0.320516	0.0643572	0
H4	0.407503	0.543128	0.00267558	0.046694
H5	0.646647	0.165485	0.187868	0
H6	0.90692	0	0.0930802	0
H7	0.316407	0.598652	1.94665e-05	0.0849217
H8	0.273503	0.374593	0.150458	0.201446
H9	0.573422	0.228986	0.00589213	0.1917
H10	0.539337	0.260771	0.0726148	0.127277
H11	0.596565	0.115967	0.0334786	0.253989
H12	0.678951	0.312957	0.00809167	0
D1	0.366601	0.0644582	0.035516	0.533425
D2	0.63146	0.22034	0.0597172	0.0884828
D3	0.335216	0.636157	0.0286272	0
D4	0.639943	0.34471	0.015347	0
D5	1	0	0	0
D6	0.679757	0.302904	0.0145814	0.0027569
P.S. markers are provided by BSEQ-sc

[truncated: 14 more sheets: Supplementary Figure 2c, Supplementary Figure 3, Supplementary Figure 4, Supplementary Figure 5a, Supplementary Figure 5b, Supplementary Figure 5c, Supplementary Figure 6a, Supplementary Figure 6b, Supplementary Figure 6c, Supplementary Figure 7, Supplementary Figure 8a, Supplementary Figure 8b, Supplementary Figure 8c, Supplementary Figure 8d]
